# Supplementary material for: Deformation constraints of graphene oxide nanochannels under reverse osmosis
Source: Nat Commun. 2023 Feb 23;14:1016. doi: 10.1038/s41467-023-36716-5 (PMC9950365; doi:10.1038/s41467-023-36716-5)
Supplement: Supplementary file 10 — Source Data [file 41467_2023_36716_MOESM10_ESM.xlsx]

## Sheet: Fig. 2c
Fig. 2c
Binding energy (eV)	Intensity								Binding energy (eV)	Intensity
	Glc-rGO									GO
	Intensity	Component_1	Component_2	Component_3	Component_4	Sum				Intensity	Component_1	Component_2	Component_3	Component_4	Sum
290.504	0.0215102	0.2112	0.000413428	0.000519062	0.000407179	0.211318			290.578	0.202778	0.0162118	0.00327757	0.000712234	0.000708952	0.0187837
290.404	0.0682748	0.309677	0.000425578	0.000608102	0.000407161	0.309897			290.478	-0.251622	0.0286328	0.00535848	0.000716402	0.000708962	0.0332898
290.304	0.190317	0.445448	0.000459237	0.00076334	0.00040711	0.445856			290.378	-0.789308	0.0496153	0.00895499	0.000725698	0.000709159	0.0578777
290.204	0.395048	0.628283	0.0005487	0.00103039	0.000406994	0.629048			290.278	-0.45539	0.0840004	0.0150387	0.000745436	0.000709396	0.0983657
290.104	1.44275	0.86843	0.000776698	0.00148354	0.000406631	0.869877			290.178	0.0318409	0.138639	0.0251116	0.000786477	0.000709477	0.163118
290.004	1.98277	1.17549	0.00133454	0.00224247	0.000405955	1.17826			290.078	1.28708	0.222757	0.0414362	0.000870531	0.000709228	0.263645
289.904	1.91054	1.55671	0.00264435	0.00349707	0.000405187	1.56204			289.978	1.38803	0.348068	0.0673322	0.00104006	0.000708724	0.415023
289.804	2.56674	2.01463	0.00559419	0.00554334	0.000404303	2.02496			289.878	2.02169	0.52832	0.107537	0.00137551	0.000708085	0.635816
289.704	3.27934	2.54431	0.0119674	0.00883617	0.000403149	2.56431			289.778	1.58657	0.777852	0.168619	0.00202591	0.000707418	0.947081
289.604	4.77309	3.13041	0.0251776	0.0140645	0.00040156	3.16885			289.678	1.37201	1.10861	0.259403	0.00326149	0.000706896	1.36986
289.504	4.79916	3.74509	0.0514453	0.022256	0.000399671	3.81799			289.578	1.55253	1.52512	0.391348	0.0055613	0.000706423	1.92062
289.404	4.53709	4.34764	0.101539	0.03492	0.000397828	4.4833			289.478	2.15277	2.01739	0.578745	0.0097566	0.000705889	2.60448
289.304	3.95752	4.88732	0.193118	0.0542378	0.000396152	5.13389			289.378	2.29294	2.5532	0.83858	0.0172583	0.000705392	3.40763
289.204	4.99552	5.30983	0.353493	0.0833129	0.000394385	5.74585			289.278	2.96986	3.07369	1.18978	0.0304077	0.000705092	4.29247
289.104	5.86209	5.56694	0.622196	0.12649	0.000392242	6.31484			289.178	3.87128	3.4985	1.65153	0.0530031	0.000705181	5.20163
289.004	7.10363	5.62684	1.0521	0.189752	0.000389683	6.86791			289.078	5.79776	3.74523	2.24025	0.0910683	0.00070606	6.07515
288.904	7.77259	5.48188	1.70691	0.281197	0.000386747	7.46921			288.978	7.16962	3.75909	2.96485	0.153939	0.000708833	6.87649
288.804	8.49003	5.15044	2.65201	0.411601	0.000383539	8.21329			288.878	8.27341	3.53684	3.8203	0.255748	0.000715858	7.61152
288.704	9.8101	4.67238	3.93531	0.595028	0.00037993	9.20196			288.778	8.16565	3.12833	4.78	0.417387	0.000731405	8.32438
288.604	11.2019	4.09975	5.55647	0.849498	0.00037579	10.505			288.678	8.09012	2.61439	5.78909	0.66899	0.000762832	9.07117
288.504	12.0683	3.48642	7.42884	1.19761	0.000371218	12.1121			288.578	9.16132	2.07686	6.76215	1.05292	0.000822468	9.8907
288.404	13.9765	2.87947	9.34991	1.66709	0.000366136	13.8957			288.478	9.55828	1.57754	7.59029	1.62719	0.000931991	10.7939
288.304	14.9472	2.31436	11.0089	2.29109	0.000360585	15.6137			288.378	10.6657	1.15158	8.16029	2.46893	0.00112856	11.7799
288.204	16.6637	1.81352	12.0588	3.10814	0.000354766	16.9798			288.278	13.3079	0.811104	8.38318	3.67757	0.00147425	12.8713
288.104	18.9495	1.38762	12.2437	4.16152	0.000348826	17.7921			288.178	14.1741	0.552861	8.22172	5.37671	0.00207263	14.1514
288.004	17.6814	1.0381	11.5155	5.49781	0.000344349	18.0507			288.078	15.6441	0.365449	7.70304	7.71348	0.00309278	15.7831
287.904	18.0433	0.76013	10.0581	7.16438	0.000344081	17.982			287.978	17.0849	0.234615	6.90932	10.8535	0.00480579	18.0003
287.804	17.0371	0.545223	8.1993	9.20553	0.000353448	17.9494			287.878	18.3714	0.146447	5.95194	14.969	0.00764066	21.0731
287.704	16.7952	0.383337	6.27661	11.6571	0.000384902	18.3165			287.778	23.458	0.0889658	4.94212	20.2173	0.0122647	25.2587
287.604	18.9597	0.264317	4.53952	14.5394	0.000464828	19.3428			287.678	29.8211	0.0526582	3.96985	26.7062	0.0197012	30.7465
287.504	21.5947	0.178805	3.11839	17.8489	0.000650204	21.1458			287.578	38.3299	0.0304189	3.095	34.4458	0.0314958	37.6009
287.404	23.7902	0.11871	2.04315	21.549	0.00106027	23.7111			287.478	47.4732	0.0171999	2.34835	43.2881	0.0499451	45.7018
287.304	28.7564	0.0773704	1.28073	25.5615	0.00193484	26.9207			287.378	55.5298	0.00957061	1.7379	52.8656	0.078409	54.6897
287.204	30.0144	0.0495211	0.769734	29.7597	0.00374491	30.5819			287.278	64.1601	0.00529146	1.25652	62.5508	0.121723	63.9327
287.104	32.8854	0.0311402	0.444197	33.9679	0.0073877	34.4498			287.178	73.2983	0.0029549	0.888641	71.4718	0.186733	72.5485
287.004	37.1941	0.0192501	0.246367	37.9666	0.014523	38.246			287.078	79.7866	0.00170874	0.615279	78.6143	0.282976	79.5128
286.904	42.0118	0.011709	0.131415	41.5084	0.0281375	41.679			286.978	84.6	0.0010554	0.417321	83.0204	0.423508	83.8608
286.804	46.2314	0.00701751	0.0674538	44.3435	0.0534517	44.4708			286.878	83.8906	0.00071484	0.277397	84.0337	0.625905	84.9364
286.704	48.7766	0.00415306	0.0333403	46.251	0.0993243	46.3873			286.778	81.1953	0.000535012	0.180758	81.4963	0.913398	82.5897
286.604	47.1767	0.00243572	0.0158885	47.0721	0.180344	47.2702			286.678	76.7918	0.000435699	0.115494	75.7988	1.31613	77.2297
286.504	45.3357	0.00142373	0.00732008	46.7357	0.31981	47.0638			286.578	70.341	0.000376375	0.0723755	67.758	1.87241	69.7021
286.404	44.6321	0.000835985	0.00327897	45.2712	0.553766	45.8287			286.478	62.078	0.000337447	0.0444983	58.3856	2.62996	61.0594
286.304	43.4052	0.000498094	0.00144509	42.8029	0.936175	43.7406			286.378	53.6918	0.000309593	0.0268574	48.6531	3.64676	52.3261
286.204	42.1535	0.000304522	0.000641301	39.5292	1.54506	41.0749			286.278	45.6092	0.000288313	0.0159295	39.3333	4.99138	44.34
286.104	39.0938	0.000193005	0.000298199	35.692	2.48906	38.1813			286.178	38.8502	0.000271305	0.00930202	30.9385	6.74237	37.6896
286.004	35.5905	0.000127683	0.000153036	31.5433	3.91332	35.4566			286.078	32.9492	0.000257296	0.00536636	23.7341	8.98612	32.7251
285.904	32.6244	8.79524e-05	8.96796e-05	27.3166	6.00265	33.3192			285.978	28.2943	0.000245525	0.00307746	17.7918	11.8127	29.607
285.804	32.2696	6.17737e-05	5.8563e-05	23.2075	8.97908	32.1866			285.878	26.381	0.000235092	0.00177289	13.0521	15.3085	28.362
285.704	33.0076	4.22189e-05	3.92356e-05	19.3636	13.0896	32.4532			285.778	27.326	0.000224877	0.00104286	9.38075	19.5461	28.9274
285.604	33.6994	2.57909e-05	2.38953e-05	15.8827	18.5796	34.4623			285.678	30.1728	0.000213953	0.000640112	6.61042	24.5684	31.179
285.504	37.9228	1.0092e-05	9.05651e-06	12.8183	25.6459	38.4641			285.578	34.3253	0.000201705	0.000419145	4.56976	30.3701	34.9398
285.404	45.3728	-7.08114e-06	-7.60016e-06	10.1865	34.3693	44.5558			285.478	39.0855	0.000187766	0.000296409	3.10018	36.8749	39.975
285.304	53.0979	-2.68523e-05	-2.70979e-05	7.97607	44.6276	52.6037			285.378	45.17	0.000171768	0.000224921	2.06447	43.9129	45.9773
285.204	61.8528	-4.96899e-05	-4.98012e-05	6.1567	56.0064	62.1631			285.278	52.7325	0.000153179	0.00017864	1.34962	51.2034	52.5529
285.104	72.0708	-7.61865e-05	-7.62352e-05	4.68691	67.7384	72.4253			285.178	61.3043	0.000131527	0.000143467	0.866195	58.351	59.2171
285.004	82.2125	-0.000106662	-0.000106683	3.52008	78.7181	82.2382			285.078	65.5744	0.000107437	0.000112918	0.545782	64.8658	65.4115
284.904	90.8957	-0.000140837	-0.000140845	2.60892	87.6354	90.2444			284.978	72.3877	8.12427e-05	8.37055e-05	0.337599	70.2126	70.5502
284.804	95.6816	-0.000177661	-0.000177665	1.90853	93.2361	95.1448			284.878	75.6201	5.31407e-05	5.42239e-05	0.204986	73.8886	74.0936
284.704	94.2775	-0.000215151	-0.000215152	1.37826	94.6469	96.0254			284.778	75.9843	2.43559e-05	2.48222e-05	0.12216	75.5146	75.6368
284.604	92.5163	-0.000252014	-0.000252014	0.982655	91.6375	92.6204			284.678	74.0589	-4.13245e-06	-3.93604e-06	0.0714379	74.9142	74.9857
284.504	85.3958	-0.000287124	-0.000287124	0.691729	84.694	85.386			284.578	71.0063	-3.16757e-05	-3.15947e-05	0.0409793	72.1531	72.1941
284.404	76.2243	-0.000319018	-0.000319019	0.48078	74.8663	75.3474			284.478	66.7304	-5.78275e-05	-5.77948e-05	0.0230438	67.5244	67.5475
284.304	64.6246	-0.000346814	-0.000346814	0.329931	63.4655	63.7957			284.378	62.482	-8.23607e-05	-8.23478e-05	0.012686	61.4849	61.4977
284.204	52.928	-0.000370012	-0.000370012	0.223533	51.7508	51.9747			284.278	52.9219	-0.000104272	-0.000104267	0.00681944	54.5657	54.5726
284.104	40.116	-0.000388374	-0.000388374	0.149503	40.7125	40.8624			284.178	44.7232	-0.000122812	-0.00012281	0.00356029	47.2858	47.2895
284.004	30.2856	-0.000402267	-0.000402267	0.0986873	30.9852	31.0843			284.078	39.2454	-0.000138755	-0.000138754	0.0017831	40.0886	40.0906
283.904	20.9206	-0.000412373	-0.000412373	0.0642727	22.867	22.9317			283.978	34.8969	-0.000152832	-0.000152832	0.000830772	33.3088	33.3097
283.804	16.474	-0.000419752	-0.000419752	0.0412765	16.395	16.4367			283.878	29.0245	-0.000164969	-0.000164969	0.000328749	27.1661	27.1666
283.704	11.595	-0.000425292	-0.000425292	0.0261144	11.4367	11.4633			283.778	22.2202	-0.000174699	-0.000174699	6.83329e-05	21.7777	21.7779
283.604	8.34391	-0.000429227	-0.000429227	0.0162504	7.77069	7.78737			283.678	17.3241	-0.000182207	-0.000182207	-6.48959e-05	17.1789	17.179
283.504	5.74284	-0.000432007	-0.000432007	0.00991838	5.14676	5.15711			283.578	13.2519	-0.000188012	-0.000188012	-0.000132489	13.3464	13.3465
283.404	4.18167	-0.000433965	-0.000433965	0.00590753	3.32484	3.33118			283.478	10.9491	-0.000192607	-0.000192607	-0.000166841	10.2194	10.2195
283.304	2.97089	-0.000435377	-0.000435377	0.0034006	2.09571	2.09955			283.378	8.33029	-0.000196268	-0.000196268	-0.000184545	7.71641	7.71642
283.204	2.0357	-0.000436365	-0.000436365	0.00185448	1.28919	1.29148			283.278	6.99107	-0.000199177	-0.000199177	-0.000193949	5.74782	5.74783
283.104	1.23298	-0.00043701	-0.00043701	0.000913618	0.774046	0.775397			283.178	6.02686	-0.000201649	-0.000201649	-0.000199363	4.22492	4.22493
283.004	0.476232	-0.000437348	-0.000437348	0.000348759	0.453608	0.454394			283.078	4.82312	-0.000203709	-0.000203709	-0.000202729	3.06514	3.06514
282.904	0.353655	-0.000437512	-0.000437512	1.41543e-05	0.259418	0.25987			282.978	4.06794	-0.000205397	-0.000205397	-0.000204986	2.19511	2.19511
282.804	0.170583	-0.000437615	-0.000437615	-0.000181444	0.14474	0.144996			282.878	3.1089	-0.00020676	-0.00020676	-0.000206591	1.55194	1.55194
282.704	-0.219394	-0.000437615	-0.000437615	-0.000294197	0.0787362	0.0788796			282.778	1.96541	-0.000207724	-0.000207724	-0.000207655	1.08323	1.08323
282.604	-0.783263	-0.000437615	-0.000437615	-0.00035836	0.0417074	0.0417867			282.678	1.44795	-0.000208372	-0.000208372	-0.000208345	0.746447	0.746447
282.504	-1.12079	-0.000437615	-0.000437615	-0.000394385	0.0214582	0.0215014			282.578	0.419799	-0.000208726	-0.000208726	-0.000208716	0.507807	0.507807
282.404	-0.580466	-0.000437615	-0.000437615	-0.000414341	0.010664	0.0106873			282.478	-0.0646854	-0.000208794	-0.000208794	-0.00020879	0.341034	0.341034
282.304	-0.805641	-0.000437615	-0.000437615	-0.000425248	0.00505506	0.00506743			282.378	-0.363728	-0.000208713	-0.000208713	-0.000208711	0.226082	0.226082
282.204	-1.34946	-0.000437615	-0.000437615	-0.00043113	0.00221403	0.00222052			282.278	-0.647987	-0.000208521	-0.000208521	-0.00020852	0.147929	0.147929
282.104	-2.01007	-0.000437615	-0.000437615	-0.000434258	0.000811325	0.000814681			282.178	-0.506752	-0.000208301	-0.000208301	-0.000208301	0.0955197	0.0955197
282.004	-1.74585	-0.000437615	-0.000437615	-0.000435901	0.000136268	0.000137982			282.078	0.111724	-0.000208227	-0.000208227	-0.000208226	0.0608528	0.0608528

## Sheet: Fig. 2d
Fig. 2d
Ratio of Glc to GO	O/C ratio			Reaction time (min)	O/C ratio			GO	O/C ratio
	Average	Error bar			Average	Error bar			Average	Error bar
0	0.65325	0.0249609		0	0.7199	0.0155563			0.660668	0.0274922
1	0.68735	0.0266579		10	0.721	0.0115966
5	0.6023	0.0203647		20	0.5869	0.0363453
10	0.33425	0.0101116		40	0.5001	0.00311127
15	0.28365	0.0341533		60	0.33425	0.0101116
20	0.27285	0.010253		80	0.2798	0.00678823

## Sheet: Fig. 2e
Fig. 2e
2θ (°)		Intensity
	GO	Reaction period (min)						Ratio of Glc to GO
		0	10	20	40	60	80	0	1	5	10	15	20
8	122	116	114	118	114	110	128	117	118	117	110	119	121
8.02	119	116	115	117	116	111	129	118	119	121	111	122	121
8.04	117	117	114	118	118	113	129	120	122	125	113	123	122
8.06	115	117	112	117	118	116	128	119	125	128	116	123	123
8.08	112	117	111	117	119	121	126	118	127	129	121	123	124
8.1	112	117	112	116	118	127	122	117	129	128	127	123	125
8.12	112	115	112	116	115	131	118	117	130	126	131	122	125
8.14	115	113	113	117	113	131	116	117	131	122	131	120	127
8.16	120	110	116	117	111	131	115	116	131	119	131	119	126
8.18	124	108	118	117	110	130	118	118	129	119	130	117	125
8.2	128	109	118	116	111	128	122	120	125	121	128	114	121
8.22	130	111	119	114	112	127	125	122	121	122	127	113	117
8.24	129	113	119	113	113	127	126	122	117	122	127	114	114
8.26	127	115	119	115	114	130	123	123	115	121	130	117	113
8.28	122	115	118	119	115	130	119	123	114	120	130	122	117
8.3	119	116	117	122	115	129	115	120	115	117	129	128	123
8.32	117	116	116	125	115	128	114	117	118	115	128	133	129
8.34	116	118	115	126	117	126	116	117	119	115	126	134	135
8.36	117	121	113	125	121	125	120	119	121	118	125	131	137
8.38	118	124	113	122	125	127	123	122	122	120	127	127	136
8.4	123	126	114	118	128	129	127	122	122	121	129	123	134
8.42	128	127	115	116	129	132	129	123	122	122	132	119	129
8.44	133	128	117	114	127	133	132	123	124	121	133	118	125
8.46	136	127	120	113	125	132	134	121	126	118	132	120	120
8.48	137	127	122	115	122	130	136	119	128	114	130	124	118
8.5	134	126	125	116	122	127	139	119	128	113	127	127	120
8.52	129	125	128	119	123	124	141	122	128	114	124	130	123
8.54	124	121	128	122	125	124	141	125	129	115	124	133	127
8.56	122	118	127	125	126	126	141	129	127	116	126	133	129
8.58	121	115	124	126	124	128	139	133	127	118	128	131	129
8.6	123	113	120	127	122	131	136	135	126	119	131	129	126
8.62	125	112	119	127	121	133	132	135	127	120	133	127	121
8.64	126	114	118	127	122	133	130	133	127	122	133	125	119
8.66	125	117	119	125	124	133	128	129	128	125	133	123	120
8.68	123	121	120	125	128	133	128	124	129	127	133	122	124
8.7	122	124	120	127	130	132	129	121	131	126	132	121	127
8.72	122	129	118	129	131	131	131	120	132	124	131	121	131
8.74	123	132	117	131	129	131	132	121	132	122	131	122	132
8.76	125	133	118	132	126	133	133	122	133	121	133	123	133
8.78	128	131	121	132	122	136	134	123	133	122	136	126	132
8.8	133	127	123	131	120	138	133	124	132	125	138	128	133
8.82	137	120	126	129	117	140	133	124	131	127	140	130	134
8.84	141	115	126	127	116	141	136	124	129	127	141	130	137
8.86	143	113	125	127	116	139	139	126	128	127	139	129	138
8.88	141	114	124	128	116	137	143	127	127	126	137	128	140
8.9	136	119	126	129	117	136	146	128	127	125	136	127	141
8.92	131	126	129	131	118	137	148	128	131	125	137	127	141
8.94	127	131	131	134	119	138	148	127	135	127	138	127	139
8.96	128	132	131	136	120	137	145	126	137	128	137	127	136
8.98	131	130	130	137	123	136	143	125	138	127	136	127	134
9	135	126	127	138	126	134	142	125	137	125	134	128	133
9.02	140	122	123	137	128	131	140	128	134	123	131	128	132
9.04	142	119	121	136	129	130	139	130	131	121	130	129	132
9.06	141	119	121	136	128	130	140	130	128	120	130	131	134
9.08	138	120	122	136	126	132	140	130	127	121	132	131	137
9.1	135	122	123	137	122	134	141	128	128	123	134	130	139
9.12	131	121	125	138	120	135	140	128	129	126	135	129	141
9.14	129	120	127	138	119	137	140	129	131	130	137	128	142
9.16	129	119	129	137	122	139	140	131	131	131	139	129	144
9.18	130	117	132	135	125	140	138	133	131	132	140	130	143
9.2	132	118	134	131	129	141	135	133	130	132	141	130	141
9.22	133	121	135	128	133	140	134	128	128	130	140	129	140
9.24	134	126	134	125	134	138	132	123	127	129	138	128	138
9.26	133	132	132	124	132	136	131	120	126	127	136	126	136
9.28	133	136	129	125	129	134	131	120	125	128	134	125	133
9.3	133	137	128	128	124	136	132	123	123	131	136	126	131
9.32	134	136	127	132	123	139	133	130	122	133	139	129	131
9.34	135	133	127	136	124	143	132	135	119	136	143	130	130
9.36	134	129	128	139	128	145	130	138	117	138	145	129	130
9.38	134	126	129	140	133	145	130	136	115	139	145	127	132
9.4	132	125	129	138	136	142	130	133	114	138	142	125	134
9.42	132	126	128	136	137	137	133	129	116	135	137	124	135
9.44	133	127	126	133	135	132	138	126	119	133	132	125	137
9.46	134	128	123	131	132	128	141	126	123	130	128	128	139
9.48	137	129	120	130	130	125	144	129	128	127	125	130	140
9.5	137	130	117	130	129	124	145	133	131	124	124	131	139
9.52	136	132	116	131	129	125	143	136	132	122	125	133	136
9.54	135	133	118	132	131	126	142	137	132	121	126	133	133
9.56	133	134	121	133	133	128	140	137	131	122	128	133	130
9.58	132	134	125	135	135	130	138	135	131	125	130	132	128
9.6	130	132	127	135	136	133	134	133	131	127	133	130	127
9.62	132	129	128	134	133	136	130	131	131	127	136	129	129
9.64	134	127	129	133	130	138	127	130	133	125	138	126	130
9.66	137	128	128	131	127	140	125	131	135	124	140	126	130
9.68	142	132	128	130	125	141	126	132	134	122	141	129	128
9.7	146	137	128	128	126	141	130	131	133	123	141	132	127
9.72	148	142	131	126	128	141	133	131	131	126	141	134	127
9.74	148	144	134	125	130	141	133	131	129	131	141	134	128
9.76	147	143	135	123	132	140	132	129	128	135	140	132	131
9.78	146	140	136	121	131	139	132	127	129	135	139	130	134
9.8	145	135	137	120	130	138	131	126	132	134	138	130	136
9.82	146	132	137	122	129	139	130	127	133	132	139	130	136
9.84	150	130	135	124	128	141	133	127	134	130	141	132	137
9.86	153	131	133	129	129	142	136	127	133	129	142	133	138
9.88	158	133	132	133	129	143	137	127	132	130	143	132	138
9.9	161	135	130	137	129	143	138	127	131	131	143	131	137
9.92	165	137	129	139	131	139	140	126	131	132	139	129	136
9.94	166	139	129	138	132	132	142	125	132	130	132	127	135
9.96	164	142	131	136	134	126	143	127	134	129	126	127	134
9.98	163	144	133	135	135	122	144	131	134	128	122	126	133
10	161	145	134	135	134	122	145	134	133	125	122	127	133
10.02	159	147	133	136	132	123	145	136	131	123	123	128	134
10.04	158	147	132	138	130	125	143	138	130	121	125	129	134
10.06	155	146	131	139	128	127	141	137	128	119	127	131	133
10.08	154	145	130	140	128	128	139	133	128	120	128	132	133
10.1	151	144	132	140	130	127	137	129	128	121	127	134	133
10.12	150	143	134	139	132	127	135	128	129	125	127	137	132
10.14	149	142	136	139	134	128	136	126	129	130	128	138	132
10.16	149	140	138	138	132	131	140	125	130	132	131	141	133
10.18	149	141	139	138	129	134	143	127	130	132	134	143	135
10.2	149	142	140	137	125	135	146	128	132	133	135	144	137
10.22	147	144	142	135	123	136	150	127	132	133	136	145	139
10.24	147	147	143	133	121	136	151	126	134	132	136	143	142
10.26	148	148	143	132	123	136	151	126	135	130	136	141	142
10.28	151	148	143	133	125	136	150	127	135	130	136	138	138
10.3	155	144	142	137	127	138	148	128	136	128	138	135	135
10.32	158	142	140	141	129	141	147	131	136	125	141	135	132
10.34	160	140	139	146	131	143	145	134	135	121	143	133	130
10.36	160	141	141	148	132	144	144	136	136	121	144	131	131
10.38	158	144	143	147	134	145	143	137	136	120	145	131	135
10.4	155	147	144	143	137	144	144	137	138	121	144	131	141
10.42	151	148	145	140	140	143	146	137	140	121	143	131	145
10.44	150	147	146	138	141	142	149	137	141	122	142	132	146
10.46	152	145	147	138	141	142	152	136	140	123	142	134	144
10.48	157	146	146	139	141	142	153	136	138	122	142	139	142
10.5	163	148	144	141	141	141	152	136	136	122	141	142	139
10.52	170	152	143	143	141	140	149	138	135	122	140	144	136
10.54	173	157	140	144	141	139	144	141	136	123	139	146	135
10.56	176	159	138	144	139	139	139	142	138	124	139	147	133
10.58	176	159	136	144	135	140	137	145	141	128	140	146	131
10.6	176	156	136	144	131	144	137	145	143	131	144	146	130
10.62	177	153	138	142	130	148	141	145	142	137	148	147	131
10.64	179	151	140	141	134	152	146	144	140	140	152	147	137
10.66	181	149	142	139	140	152	149	141	138	141	152	146	144
10.68	183	150	143	137	146	151	151	139	136	139	151	144	153
10.7	185	150	142	137	151	148	151	135	137	134	148	141	160
10.72	187	151	143	138	152	144	149	132	138	129	144	138	161
10.74	192	151	142	140	150	143	147	131	140	125	143	135	159
10.76	197	150	142	142	147	143	147	130	142	122	143	134	154
10.78	203	150	142	144	145	146	149	133	143	125	146	135	149
10.8	212	151	139	146	144	149	153	135	144	131	149	136	146
10.82	220	153	137	146	144	150	158	136	144	137	150	139	144
10.84	228	156	135	144	145	151	162	136	144	141	151	142	143
10.86	235	161	135	143	145	150	163	136	143	143	150	144	142
10.88	243	166	137	141	143	147	161	135	143	142	147	146	140
10.9	251	172	140	140	142	146	157	135	142	140	146	148	140
10.92	256	176	144	141	142	144	151	135	142	137	144	149	141
10.94	263	179	147	143	141	146	148	138	145	135	146	149	143
10.96	270	182	149	146	140	149	147	140	148	134	149	148	147
10.98	277	185	149	151	139	152	149	143	151	133	152	146	148
11	282	188	149	154	140	155	154	147	153	133	155	142	147
11.02	286	189	149	156	139	156	159	151	154	133	156	138	144
11.04	287	191	149	155	139	155	163	151	152	135	155	134	140
11.06	285	195	151	156	140	153	165	152	150	137	153	133	136
11.08	278	199	155	155	139	151	163	152	150	139	151	135	134
11.1	270	204	158	154	139	152	159	152	152	142	152	138	133
11.12	261	210	161	153	139	153	153	151	154	144	153	143	134
11.14	254	216	161	154	139	154	147	152	158	145	154	149	138
11.16	247	219	161	153	139	155	144	152	162	146	155	153	141
11.18	241	222	160	155	138	156	146	151	163	149	156	153	144
11.2	235	223	159	158	137	156	149	150	160	152	156	152	147
11.22	227	227	164	163	137	157	153	151	156	153	157	150	149
11.24	216	231	172	170	137	156	158	152	153	152	156	148	151
11.26	207	235	181	176	139	158	161	152	151	150	158	147	152
11.28	197	239	190	182	140	159	162	152	149	146	159	148	151
11.3	190	241	197	185	141	160	161	152	152	141	160	151	148
11.32	184	240	200	185	142	161	160	153	158	137	161	154	144
11.34	179	238	199	183	144	162	161	155	161	139	162	155	140
11.36	175	234	197	182	145	164	161	158	163	143	164	155	138
11.38	170	230	197	181	148	164	163	162	164	149	164	154	138
11.4	166	222	198	181	151	163	166	164	164	156	163	153	140
11.42	164	213	202	183	154	162	170	164	163	164	162	153	144
11.44	163	204	206	186	157	161	171	162	162	170	161	155	148
11.46	161	196	209	187	156	161	170	160	162	173	161	159	149
11.48	160	192	210	188	155	161	168	159	163	172	161	164	149
11.5	160	190	209	189	152	163	165	161	162	170	163	167	148
11.52	159	191	207	191	150	168	161	163	160	166	168	170	147
11.54	157	191	203	193	149	171	159	165	157	160	171	171	147
11.56	156	190	200	196	152	173	160	168	154	153	173	173	149
11.58	156	188	195	199	157	176	161	171	151	149	176	173	152
11.6	158	184	190	201	162	177	162	176	149	145	177	171	153
11.62	158	179	184	202	165	180	163	181	150	144	180	168	151
11.64	160	175	178	201	167	182	164	186	152	144	182	164	149
11.66	162	171	173	200	166	185	163	190	155	146	185	158	146
11.68	161	166	169	197	162	187	162	191	158	150	187	156	145
11.7	157	162	165	194	159	185	163	190	159	156	185	158	146
11.72	153	157	162	190	158	180	163	185	157	162	180	162	149
11.74	149	154	159	188	159	174	163	179	155	167	174	164	150
11.76	146	151	157	188	161	170	162	173	154	170	170	165	149
11.78	143	150	155	187	164	171	160	168	155	169	171	165	148
11.8	143	151	153	187	168	172	158	166	156	166	172	162	148
11.82	143	152	151	187	172	174	155	166	157	163	174	158	148
11.84	145	152	149	186	175	175	153	168	158	163	175	158	150
11.86	146	152	148	183	176	174	152	170	157	164	174	161	152
11.88	147	151	146	178	176	171	152	170	154	167	171	164	153
11.9	148	151	145	173	175	167	153	170	152	170	167	165	151
11.92	150	149	146	169	175	164	154	168	151	171	164	165	149
11.94	149	148	147	166	174	163	154	168	150	170	163	163	147
11.96	148	145	147	165	174	161	155	168	148	169	161	157	146
11.98	146	140	148	167	174	161	156	166	147	169	161	152	146
12	144	137	149	167	173	162	157	165	146	171	162	150	147
12.02	142	136	150	163	170	164	158	163	145	172	164	150	149
12.04	141	138	150	159	168	166	159	161	144	174	166	152	152
12.06	143	143	148	154	166	168	161	159	144	176	168	154	155
12.08	147	150	146	149	165	168	163	157	145	176	168	155	157
12.1	152	155	143	147	165	166	163	156	145	174	166	154	156
12.12	157	155	139	147	168	161	163	153	144	172	161	152	151
12.14	159	153	137	149	170	156	161	151	142	168	156	151	146
12.16	158	149	136	152	171	153	158	147	141	165	153	153	142
12.18	154	145	139	152	170	153	154	145	142	162	153	153	139
12.2	147	143	143	154	168	154	152	144	143	161	154	155	139
12.22	142	142	147	153	165	158	151	144	146	160	158	155	141
12.24	138	141	151	153	162	161	151	146	150	160	161	154	144
12.26	139	140	153	153	160	163	151	150	152	160	163	151	145
12.28	141	140	152	153	159	165	153	153	152	160	165	149	145
12.3	144	140	148	154	157	167	154	157	151	161	167	147	144
12.32	147	142	143	154	154	168	154	157	150	162	168	147	144
12.34	148	145	140	152	151	168	153	155	149	163	168	148	146
12.36	149	148	138	152	151	167	152	152	149	163	167	151	147
12.38	150	149	139	151	152	163	150	148	150	163	163	154	148
12.4	152	149	141	150	155	158	147	146	150	162	158	159	149
12.42	154	148	143	151	159	155	143	146	149	160	155	162	148
12.44	155	146	144	154	161	154	143	146	147	158	154	162	145
12.46	156	143	144	157	160	156	145	148	144	158	156	160	142
12.48	155	140	144	158	156	162	147	149	143	158	162	157	140
12.5	151	139	144	158	152	167	151	151	143	159	167	154	141
12.52	148	136	144	158	150	171	157	152	145	159	171	153	143
12.54	144	135	145	156	148	171	162	151	148	159	171	155	146
12.56	141	136	146	155	148	169	164	148	152	160	169	157	150
12.58	137	139	145	155	149	166	163	145	154	159	166	158	151
12.6	136	141	143	157	150	163	161	141	155	156	163	156	151
12.62	137	144	140	158	151	161	158	139	154	153	161	153	150
12.64	138	148	140	158	153	161	155	138	154	151	161	150	150
12.66	141	152	142	157	156	160	155	141	154	148	160	149	149
12.68	145	154	145	157	160	158	157	146	154	147	158	149	148
12.7	151	154	148	155	163	156	160	150	155	149	156	152	145
12.72	156	155	151	153	166	153	163	152	155	154	153	153	144
12.74	158	153	152	152	167	151	163	153	154	156	151	153	143
12.76	160	151	151	152	166	151	162	152	154	156	151	151	146
12.78	160	149	150	153	163	151	161	152	154	154	151	148	149
12.8	157	148	150	157	160	151	158	152	154	152	151	147	152
12.82	154	147	151	159	157	151	158	154	155	148	151	147	155
12.84	153	146	152	161	153	151	159	157	158	146	151	148	156
12.86	153	147	151	159	151	152	159	158	159	146	152	151	156
12.88	154	148	151	157	150	154	159	156	158	147	154	152	155
12.9	154	150	148	152	152	158	160	154	156	149	158	153	156
12.92	153	150	145	149	154	162	160	152	154	151	162	152	159
12.94	153	149	142	149	154	165	162	151	151	154	165	151	160
12.96	153	148	141	152	156	167	164	152	149	158	167	148	162
12.98	154	148	142	156	156	168	167	155	147	161	168	147	163
13	157	147	144	159	156	168	167	157	147	162	168	146	162
13.02	158	149	147	163	155	169	163	159	148	162	169	148	160
13.04	159	152	152	166	154	168	160	161	153	161	168	149	156
13.06	158	155	155	165	154	167	157	163	157	158	167	153	155
13.08	158	158	157	164	152	165	155	163	162	157	165	159	153
13.1	161	161	157	164	151	165	157	163	165	156	165	166	152
13.12	165	164	156	165	152	167	162	163	166	157	167	170	154
13.14	171	167	155	165	155	171	167	162	166	159	171	172	157
13.16	175	167	154	164	158	176	170	160	166	160	176	172	160
13.18	177	167	153	165	160	180	170	158	166	162	180	171	161
13.2	178	164	155	166	160	182	168	157	168	162	182	168	161
13.22	177	160	156	166	161	181	165	159	167	161	181	167	162
13.24	177	156	157	168	160	179	162	160	166	160	179	168	162
13.26	178	153	159	170	159	178	160	161	164	159	178	169	163
13.28	177	153	160	171	160	176	158	162	162	159	176	168	165
13.3	175	155	162	171	160	178	156	160	161	159	178	166	168
13.32	172	156	164	169	163	179	157	158	162	159	179	163	171
13.34	168	157	167	168	167	179	159	156	163	161	179	160	172
13.36	166	160	170	167	171	178	162	156	164	164	178	157	172
13.38	164	161	172	166	177	176	166	160	164	167	176	155	172
13.4	165	161	172	166	179	174	171	165	164	169	174	156	171
13.42	166	160	170	164	179	172	174	171	165	173	172	158	171
13.44	167	159	167	161	176	171	173	175	166	175	171	161	169
13.46	169	159	163	158	171	172	173	179	168	175	172	165	169
13.48	170	159	159	158	167	173	172	180	170	172	173	168	169
13.5	170	159	155	160	165	170	171	178	171	169	170	171	169
13.52	170	163	153	164	166	168	170	173	172	166	168	171	170
13.54	167	168	153	171	170	168	169	168	173	164	168	170	171
13.56	167	170	154	179	173	167	171	163	174	165	167	168	174
13.58	167	170	156	183	177	169	173	158	175	168	169	167	176
13.6	170	168	159	183	178	171	174	157	177	171	171	166	178
13.62	175	167	164	181	178	175	176	160	178	173	175	168	180
13.64	178	163	169	178	177	179	178	165	177	172	179	169	181
13.66	180	160	171	174	176	182	179	170	176	168	182	170	181
13.68	181	159	174	170	175	186	179	175	173	165	186	169	180
13.7	181	160	176	169	175	186	178	178	171	164	186	167	179
13.72	181	161	176	170	176	186	178	178	169	166	186	165	179
13.74	180	164	176	171	179	184	179	175	169	170	184	165	179
13.76	180	168	178	173	180	179	181	172	170	175	179	166	179
13.78	178	174	181	176	181	177	185	169	171	180	177	170	177
13.8	174	178	183	178	180	177	187	167	174	181	177	171	174
13.82	170	180	182	180	178	179	190	169	178	179	179	174	171
13.84	168	181	182	181	177	182	191	172	181	176	182	176	170
13.86	167	180	180	180	176	183	189	175	187	173	183	177	171
13.88	168	176	177	179	176	183	188	177	192	170	183	179	173
13.9	170	172	176	179	177	180	186	177	195	168	180	182	177
13.92	174	169	177	178	178	177	186	176	194	168	177	186	183
13.94	179	167	179	179	179	176	187	171	189	172	176	191	184
13.96	185	168	181	181	178	178	190	170	184	175	178	193	185
13.98	190	169	181	184	178	183	192	169	180	179	183	196	185
14	192	172	182	185	179	189	196	168	178	184	189	197	186
14.02	191	176	181	186	180	194	200	169	180	188	194	199	187
14.04	188	179	180	187	181	195	203	170	185	191	195	199	188
14.06	185	182	178	187	184	195	206	173	189	189	195	197	190
14.08	183	184	178	186	187	195	208	176	190	185	195	194	194
14.1	183	185	180	186	190	196	209	179	190	179	196	190	195
14.12	185	185	180	188	192	198	208	182	189	172	198	185	197
14.14	187	187	180	190	195	200	204	183	190	168	200	183	198
14.16	188	188	181	191	197	203	200	183	192	168	203	185	198
14.18	188	187	184	191	197	203	196	183	196	170	203	189	198
14.2	190	185	187	190	196	201	194	184	200	172	201	192	198
14.22	192	183	188	189	193	200	193	187	200	173	200	193	197
14.24	194	181	190	186	189	200	196	190	200	173	200	193	196
14.26	196	178	191	185	184	202	199	196	198	170	202	192	195
14.28	197	178	190	186	182	204	202	199	195	168	204	190	197
14.3	196	180	188	189	181	206	206	199	194	168	206	188	199
14.32	194	183	187	192	183	208	207	200	193	172	208	189	200
14.34	194	185	188	196	185	209	203	199	193	176	209	191	202
14.36	195	186	189	200	189	210	197	198	192	181	210	190	202
14.38	196	188	190	200	194	212	192	200	192	184	212	191	199
14.4	197	190	190	198	196	214	189	204	195	187	214	190	194
14.42	198	191	189	195	197	215	189	209	201	189	215	188	190
14.44	199	193	189	195	198	214	194	211	209	189	214	186	190
14.46	198	195	190	197	198	211	203	211	214	191	211	184	192
14.48	197	197	190	199	198	207	211	207	216	193	207	184	196
14.5	199	198	192	203	199	205	215	201	215	196	205	187	201
14.52	200	198	195	206	202	206	215	197	209	198	206	190	205
14.54	202	197	196	206	205	209	213	197	202	200	209	196	205
14.56	204	196	195	203	210	214	210	200	198	204	214	202	206
14.58	207	194	194	202	212	220	206	204	198	206	220	206	209
14.6	210	191	193	202	216	226	205	209	203	205	226	208	211
14.62	210	187	191	204	216	230	206	209	208	204	230	208	211
14.64	211	185	189	205	216	231	209	207	214	204	231	209	212
14.66	211	186	190	205	216	232	213	204	218	203	232	211	211
14.68	211	191	194	207	216	233	217	200	219	205	233	211	210
14.7	211	197	197	207	217	230	221	196	217	207	230	212	209
14.72	212	204	201	207	215	226	225	193	214	210	226	213	210
14.74	212	210	205	209	211	221	226	192	211	212	221	213	212
14.76	211	212	206	211	207	216	226	194	208	211	216	213	212
14.78	209	209	206	213	203	213	226	197	205	208	213	212	209
14.8	209	204	204	212	204	211	225	204	204	205	211	213	209
14.82	208	200	204	211	208	216	224	212	205	202	216	214	210
14.84	209	200	204	210	214	222	222	216	207	202	222	213	213
14.86	212	200	204	209	220	227	222	216	211	205	227	213	216
14.88	214	204	204	209	223	231	224	214	215	210	231	211	218
14.9	214	209	202	210	222	233	227	210	216	217	233	210	219
14.92	214	212	199	212	219	233	232	209	216	224	233	208	217
14.94	214	214	200	214	215	230	238	211	214	230	230	206	216
14.96	213	217	203	215	215	228	243	215	211	235	228	205	217
14.98	213	220	208	219	215	228	244	221	209	235	228	204	220
15	214	222	212	222	218	228	242	222	207	231	228	205	224

## Sheet: Fig. 3b
Fig. 3b
sign(λ2)ρ	δg_inter	Color bar
0	0	0
0	0	0
0	0	0
0	0	0
0	0	0
0	0	0
0	0	0
0	0	0
0	0	0
0	0	0
0	0	0
0	0	0
0	0	0
0	0	0
0	0	0
0	0	0
0	0	0
0	0	0
0	0	0
0	0	0
0	0	0
0	0	0
0	0	0
0	0	0
0	0	0
0	0	0
0	0	0
0	0	0
0	0	0
0	0	0
0	0	0
0	0	0
0	0	0
0	0	0
0	0	0
0	0	0
0	0	0
0	0	0
0	0	0
0	0	0
0	0	0
0	0	0
0	0	0
0	0	0
0	0	0
0	0	0
0	0	0
0	0	0
0	0	0
0	0	0
0	0	0
0	0	0
0	0	0
0	0	0
0	0	0
0	0	0
0	0	0
0	0	0
0	0	0
0	0	0
0	0	0
0	0	0
0	0	0
0	0	0
0	0	0
0	0	0
0	0	0
0	0	0
0	0	0
0	0	0
0	0	0
0	0	0
0	0	0
0	0	0
0	0	0
0	0	0
0	0	0
0	0	0
0	0	0
0	0	0
0	0	0
0	0	0
0	0	0
0	0	0
0	0	0
0	0	0
0	0	0
0	0	0
0	0	0
0	0	0
0	0	0
0	0	0
0	0	0
0	0	0
0	0	0
0	0	0
0	0	0
0	0	0
0	0	0
0	0	0
0	0	0
0	0	0
0	0	0
0	0	0
0	0	0
0	0	0
0	0	0
0	0	0
0	0	0
0	0	0
0	0	0
0	0	0
0	0	0
0	0	0
0	0	0
0	0	0
0	0	0
0	0	0
0	0	0
0	0	0
0	0	0
0	0	0
0	0	0
0	0	0
0	0	0
0	0	0
0	0	0
0	0	0
0	0	0
0	0	0
0	0	0
0	0	0
0	0	0
0	0	0
0	0	0
0	0	0
0	0	0
0	0	0
0	0	0
0	0	0
0	0	0
0	0	0
0	0	0
0	0	0
0	0	0
0	0	0
0	0	0
0	0	0
0	0	0
0	0	0
0	0	0
0	0	0
0	0	0
0	0	0
0	0	0
0	0	0
0	0	0
0	0	0
0	0	0
0	0	0
0	0	0
0	0	0
0	0	0
0	0	0
0	0	0
0	0	0
0	0	0
0	0	0
0	0	0
0	0	0
0	0	0
0	0	0
0	0	0
0	0	0
0	0	0
0	0	0
0	0	0
0	0	0
0	0	0
0	0	0
0	0	0
0	0	0
0	0	0
0	0	0
0	0	0
0	0	0
0	0	0
0	0	0
0	0	0
0	0	0
0	0	0
0	0	0
0	0	0
0	0	0
0	0	0
0	0	0
0	0	0
0	0	0
0	0	0
0	0	0
0	0	0
0	0	0
0	0	0
0	0	0
0	0	0
0	0	0
0	0	0
0	0	0
0	0	0
0	0	0
0	0	0
0	0	0
0	0	0
0	0	0
0	0	0
0	0	0
0	0	0
0	0	0
0	0	0
0	0	0
0	0	0
0	0	0
0	0	0
0	0	0
0	0	0
0	0	0
0	0	0
0	0	0
0	0	0
0	0	0
0	0	0
0	0	0
0	0	0
0	0	0
0	0	0
0	0	0
0	0	0
0	0	0
0	0	0
0	0	0
0	0	0
0	0	0
0	0	0
0	0	0
0	0	0
0	0	0
0	0	0
0	0	0
0	0	0
0	0	0
0	0	0
0	0	0
0	0	0
0	0	0
0	0	0
0	0	0
0	0	0
0	0	0
0	0	0
0	0	0
0	0	0
0	0	0
0	0	0
0	0	0
0	0	0
0	0	0
0	0	0
0	0	0
0	0	0
0	0	0
0	0	0
0	0	0
0	0	0
0	0	0
0	0	0
0	0	0
0	0	0
0	0	0
0	0	0
0	0	0
0	0	0
0	0	0
0	0	0
0	0	0
0	0	0
0	0	0
0	0	0
0	0	0
0	0	0
0	0	0
0	0	0
0	0	0
0	0	0
0	0	0
0	0	0
0	0	0
0	0	0
0	0	0
0	0	0
0	0	0
0	0	0
0	0	0
0	0	0
0	0	0
0	0	0
0	0	0
0	0	0
0	0	0
0	0	0
0	0	0
0	0	0
0	0	0
0	0	0
0	0	0
0	0	0
0	0	0
0	0	0
0	0	0
0	0	0
0	0	0
0	0	0
0	0	0
0	0	0
0	0	0
0	0	0
0	0	0
0	0	0
0	0	0
0	0	0
0	0	0
0	0	0
0	0	0
0	0	0
0	0	0
0	0	0
0	0	0
0	0	0
0	0	0
0	0	0
0	0	0
0	0	0
0	0	0
0	0	0
0	0	0
0	0	0
0	0	0
0	0	0
0	0	0
0	0	0
0	0	0
0	0	0
0	0	0
0	0	0
0	0	0
0	0	0
0	0	0
0	0	0
-1.05923e-06	0	-1.05923e-06
-1.08781e-06	0	-1.08781e-06
-1.0411e-06	0	-1.0411e-06
0	0	0
0	0	0
0	0	0
0	0	0
0	0	0
0	0	0
0	0	0
0	0	0
0	0	0
0	0	0
0	0	0
0	0	0
0	0	0
0	0	0
0	0	0
0	0	0
0	0	0
0	0	0
0	0	0
0	0	0
0	0	0
0	0	0
0	0	0
0	0	0
0	0	0
0	0	0
0	0	0
0	0	0
0	0	0
0	0	0
0	0	0
0	0	0
0	0	0
0	0	0
0	0	0
0	0	0
0	0	0
0	0	0
0	0	0
0	0	0
0	0	0
0	0	0
0	0	0
0	0	0
0	0	0
0	0	0
0	0	0
0	0	0
0	0	0
0	0	0
0	0	0
0	0	0
0	0	0
0	0	0
0	0	0
0	0	0
0	0	0
0	0	0
0	0	0
0	0	0
0	0	0
0	0	0
0	0	0
0	0	0
-1.13179e-06	0	-1.13179e-06
-1.34071e-06	0	-1.34071e-06
-1.4804e-06	0	-1.4804e-06
-1.52134e-06	0	-1.52134e-06
-1.45444e-06	0	-1.45444e-06
-1.29446e-06	0	-1.29446e-06
-1.07446e-06	0	-1.07446e-06
0	0	0
0	0	0
0	0	0
0	0	0
0	0	0
0	0	0
0	0	0
0	0	0
0	0	0
0	0	0
0	0	0
0	0	0
0	0	0
0	0	0
0	0	0
0	0	0
0	0	0
0	0	0
0	0	0
0	0	0
0	0	0
0	0	0
0	0	0
0	0	0
0	0	0
0	0	0
0	0	0
0	0	0
0	0	0
0	0	0
0	0	0
0	0	0
0	0	0
0	0	0
0	0	0
0	0	0
0	0	0
0	0	0
0	0	0
0	0	0
0	0	0
0	0	0
0	0	0
0	0	0
0	0	0
0	0	0
0	0	0
0	0	0
0	0	0
0	0	0
0	0	0
0	0	0
0	0	0
0	0	0
0	0	0
0	0	0
0	0	0
0	0	0
0	0	0
0	0	0
0	0	0
-1.15737e-06	0	-1.15737e-06
-1.47377e-06	0	-1.47377e-06
-1.75165e-06	0	-1.75165e-06
-1.938e-06	0	-1.938e-06
-1.99271e-06	0	-1.99271e-06
-1.90334e-06	0	-1.90334e-06
-1.69005e-06	0	-1.69005e-06
-1.39772e-06	0	-1.39772e-06
-1.0798e-06	0	-1.0798e-06
0	0	0
0	0	0
0	0	0
0	0	0
0	0	0
0	0	0
0	0	0
0	0	0
0	0	0
0	0	0
0	0	0
0	0	0
0	0	0
0	0	0
0	0	0
0	0	0
0	0	0
0	0	0
0	0	0
0	0	0
0	0	0
0	0	0
0	0	0
0	0	0
0	0	0
0	0	0
0	0	0
0	0	0
0	0	0
0	0	0
0	0	0
0	0	0
0	0	0
0	0	0
0	0	0
-1.12686e-06	0	-1.12686e-06
-1.19667e-06	0	-1.19667e-06
-1.18375e-06	0	-1.18375e-06
-1.09094e-06	0	-1.09094e-06
0	0	0
0	0	0
0	0	0
0	0	0
0	0	0
0	0	0
0	0	0
0	0	0
0	0	0
0	0	0
0	0	0
0	0	0
0	0	0
0	0	0
0	0	0
0	0	0
0	0	0
0	0	0
0	0	0
0	0	0
-1.02754e-06	0	-1.02754e-06
-1.40282e-06	0	-1.40282e-06
-1.79254e-06	0	-1.79254e-06
-2.13597e-06	0	-2.13597e-06
-2.36683e-06	0	-2.36683e-06
-2.43468e-06	0	-2.43468e-06
-2.32386e-06	0	-2.32386e-06
-2.05975e-06	0	-2.05975e-06
-1.69872e-06	0	-1.69872e-06
-1.30753e-06	0	-1.30753e-06
0	0	0
0	0	0
0	0	0
0	0	0
0	0	0
0	0	0
0	0	0
0	0	0
0	0	0
0	0	0
0	0	0
0	0	0
0	0	0
0	0	0
0	0	0
0	0	0
0	0	0
0	0	0
0	0	0
0	0	0
0	0	0
0	0	0
0	0	0
0	0	0
0	0	0
0	0	0
0	0	0
0	0	0
0	0	0
0	0	0
0	0	0
0	0	0
-1.02144e-06	0	-1.02144e-06
-1.34224e-06	0	-1.34224e-06
-1.64877e-06	0	-1.64877e-06
-1.88736e-06	0	-1.88736e-06
-2.00898e-06	0	-2.00898e-06
-1.98646e-06	0	-1.98646e-06
-1.82492e-06	0	-1.82492e-06
-1.55981e-06	0	-1.55981e-06
-1.24347e-06	0	-1.24347e-06
0	0	0
0	0	0
0	0	0
0	0	0
0	0	0
0	0	0
0	0	0
0	0	0
0	0	0
0	0	0
0	0	0
0	0	0
0	0	0
0	0	0
0	0	0
0	0	0
0	0	0
0	0	0
-1.15803e-06	0	-1.15803e-06
-1.58534e-06	0	-1.58534e-06
-2.03034e-06	0	-2.03034e-06
-2.42337e-06	0	-2.42337e-06
-2.68798e-06	0	-2.68798e-06
-2.7658e-06	0	-2.7658e-06
-2.6387e-06	0	-2.6387e-06
-2.33608e-06	0	-2.33608e-06
-1.92311e-06	0	-1.92311e-06
-1.47671e-06	0	-1.47671e-06
-1.0619e-06	0	-1.0619e-06
0	0	0
0	0	0
0	0	0
0	0	0
0	0	0
0	0	0
0	0	0
0	0	0
0	0	0
0	0	0
0	0	0
0	0	0
0	0	0
0	0	0
0	0	0
0	0	0
0	0	0
0	0	0
0	0	0
0	0	0
0	0	0
0	0	0
0	0	0
0	0	0
0	0	0
0	0	0
0	0	0
0	0	0
0	0	0
0	0	0
-1.11971e-06	0	-1.11971e-06
-1.58474e-06	0	-1.58474e-06
-2.1014e-06	0	-2.1014e-06
-2.59965e-06	0	-2.59965e-06
-2.89645e-05	0	-2.89645e-05
-3.11798e-05	0	-3.11798e-05
-3.00673e-05	0	-3.00673e-05
-2.60147e-05	0	-2.60147e-05
-2.45464e-06	0	-2.45464e-06
-1.94177e-06	0	-1.94177e-06
-1.43482e-06	0	-1.43482e-06
0	0	0
0	0	0
0	0	0
0	0	0
0	0	0
0	0	0
0	0	0
0	0	0
0	0	0
0	0	0
0	0	0
0	0	0
0	0	0
0	0	0
0	0	0
0	0	0
0	0	0
-1.21647e-06	0	-1.21647e-06
-1.66725e-06	0	-1.66725e-06
-2.13725e-06	0	-2.13725e-06
-2.55276e-06	0	-2.55276e-06
-2.83268e-06	0	-2.83268e-06
-2.91502e-06	0	-2.91502e-06
-2.78054e-06	0	-2.78054e-06
-2.46045e-06	0	-2.46045e-06
-2.02395e-06	0	-2.02395e-06
-1.55259e-06	0	-1.55259e-06
-1.11513e-06	0	-1.11513e-06
0	0	0
0	0	0
0	0	0
0	0	0
0	0	0
0	0	0
0	0	0
0	0	0
0	0	0
0	0	0
0	0	0
0	0	0
0	0	0
0	0	0
0	0	0
0	0	0
0	0	0
0	0	0
0	0	0
0	0	0
0	0	0
0	0	0
0	0	0
0	0	0
0	0	0
0	0	0
0	0	0
0	0	0
0	0	0
-1.06587e-06	0	-1.06587e-06
-1.61993e-06	0	-1.61993e-06
-2.3152e-06	0	-2.3152e-06
-2.60651e-05	0	-2.60651e-05
-3.49253e-05	0	-3.49253e-05
-4.21591e-05	0	-4.21591e-05
-4.55205e-05	0	-4.55205e-05
-4.48697e-05	0	-4.48697e-05
-3.88243e-05	0	-3.88243e-05
-3.02819e-05	0	-3.02819e-05
3.90005e-06	0	3.90005e-06
-2.09022e-06	0	-2.09022e-06
-1.4345e-06	0	-1.4345e-06
0	0	0
0	0	0
0	0	0
0	0	0
0	0	0
0	0	0
0	0	0
0	0	0
0	0	0
0	0	0
0	0	0
0	0	0
0	0	0
0	0	0
0	0	0
0	0	0
-1.19017e-06	0	-1.19017e-06
-1.63037e-06	0	-1.63037e-06
-2.08911e-06	0	-2.08911e-06
-2.49448e-06	0	-2.49448e-06
-3.88008e-06	0	-3.88008e-06
-4.05739e-06	0	-4.05739e-06
-3.94169e-06	0	-3.94169e-06
-3.55998e-06	0	-3.55998e-06
-2.99464e-06	0	-2.99464e-06
-1.51843e-06	0	-1.51843e-06
-1.09118e-06	0	-1.09118e-06
0	0	0
0	0	0
0	0	0
0	0	0
0	0	0
0	0	0
0	0	0
0	0	0
0	0	0
0	0	0
0	0	0
0	0	0
0	0	0
0	0	0
0	0	0
0	0	0
0	0	0
0	0	0
0	0	0
0	0	0
0	0	0
0	0	0
0	0	0
0	0	0
0	0	0
0	0	0
0	0	0
0	0	0
0	0	0
-1.43265e-06	0	-1.43265e-06
-2.1979e-06	0	-2.1979e-06
-3.16805e-06	0	-3.16805e-06
-3.38173e-05	0	-3.38173e-05
-4.68762e-05	0	-4.68762e-05
-5.70358e-05	0	-5.70358e-05
-6.19965e-05	0	-6.19965e-05
-6.00485e-05	0	-6.00485e-05
-5.19777e-05	0	-5.19777e-05
-4.05323e-05	0	-4.05323e-05
-2.88146e-05	0	-2.88146e-05
4.91484e-06	0	4.91484e-06
3.60003e-06	0	3.60003e-06
2.48997e-06	0	2.48997e-06
0	0	0
0	0	0
0	0	0
0	0	0
0	0	0
0	0	0
0	0	0
0	0	0
0	0	0
0	0	0
0	0	0
0	0	0
0	0	0
0	0	0
0	0	0
-1.08491e-06	0	-1.08491e-06
-1.48299e-06	0	-1.48299e-06
-1.89692e-06	0	-1.89692e-06
-3.49605e-06	0	-3.49605e-06
-3.95016e-06	0	-3.95016e-06
-4.15065e-06	0	-4.15065e-06
-4.05317e-06	0	-4.05317e-06
-3.68026e-06	0	-3.68026e-06
-3.11235e-06	0	-3.11235e-06
-2.458e-06	0	-2.458e-06
0	0	0
0	0	0
0	0	0
0	0	0
0	0	0
0	0	0
0	0	0
0	0	0
0	0	0
0	0	0
0	0	0
0	0	0
0	0	0
0	0	0
0	0	0
0	0	0
0	0	0
0	0	0
0	0	0
0	0	0
0	0	0
0	0	0
0	0	0
0	0	0
0	0	0
0	0	0
0	0	0
0	0	0
0	0	0
-1.10042e-06	0	-1.10042e-06
-1.80102e-06	0	-1.80102e-06
-2.78401e-06	0	-2.78401e-06
-2.76218e-05	0	-2.76218e-05
-4.13003e-05	0	-4.13003e-05
-5.61625e-05	0	-5.61625e-05
-6.97698e-05	0	-6.97698e-05
-7.63322e-05	0	-7.63322e-05
0.00010209	0	0.00010209
9.71281e-05	0	9.71281e-05
8.45611e-05	0	8.45611e-05
6.77273e-05	0	6.77273e-05
-3.32587e-05	0	-3.32587e-05
6.06033e-06	0	6.06033e-06
4.22451e-06	0	4.22451e-06
-1.84322e-06	0	-1.84322e-06
-1.19847e-06	0	-1.19847e-06
0	0	0
0	0	0
0	0	0
0	0	0
0	0	0
0	0	0
0	0	0
0	0	0
0	0	0
0	0	0
0	0	0
0	0	0
0	0	0
0	0	0
-1.25663e-06	0	-1.25663e-06
-2.7899e-06	0	-2.7899e-06
-3.39779e-06	0	-3.39779e-06
-3.85778e-06	0	-3.85778e-06
-4.07543e-06	0	-4.07543e-06
-4.00261e-06	0	-4.00261e-06
-3.65584e-06	0	-3.65584e-06
-3.10982e-06	0	-3.10982e-06
-2.46978e-06	0	-2.46978e-06
0	0	0
0	0	0
0	0	0
0	0	0
0	0	0
0	0	0
0	0	0
0	0	0
0	0	0
0	0	0
0	0	0
0	0	0
0	0	0
0	0	0
0	0	0
0	0	0
0	0	0
0	0	0
0	0	0
0	0	0
0	0	0
0	0	0
0	0	0
0	0	0
0	0	0
0	0	0
0	0	0
0	0	0
0	0	0
-1.28204e-06	0	-1.28204e-06
-2.11024e-06	0	-2.11024e-06
-4.64107e-06	0	-4.64107e-06
-3.0051e-05	0	-3.0051e-05
-4.60796e-05	0	-4.60796e-05
-6.29022e-05	0	-6.29022e-05
0.000111338	0	0.000111338
0.000135746	0	0.000135746
0.000151357	0	0.000151357
0.000154034	0	0.000154034
0.000142695	0	0.000142695
0.000120054	0	0.000120054
-7.5387e-05	0	-7.5387e-05
-5.46211e-05	0	-5.46211e-05
-3.52207e-05	0	-3.52207e-05
-4.82158e-06	0	-4.82158e-06
-2.371e-06	0	-2.371e-06
-1.42283e-06	0	-1.42283e-06
0	0	0
0	0	0
0	0	0
0	0	0
0	0	0
0	0	0
0	0	0
0	0	0
0	0	0
0	0	0
0	0	0
0	0	0
0	0	0
0	0	0
-2.59747e-06	0	-2.59747e-06
-3.17727e-06	0	-3.17727e-06
-3.62552e-06	0	-3.62552e-06
-3.8512e-06	0	-3.8512e-06
-3.80442e-06	0	-3.80442e-06
-3.49539e-06	0	-3.49539e-06
-2.99064e-06	0	-2.99064e-06
-1.45982e-06	0	-1.45982e-06
-1.1111e-06	0	-1.1111e-06
0	0	0
0	0	0
0	0	0
0	0	0
0	0	0
0	0	0
0	0	0
0	0	0
0	0	0
0	0	0
0	0	0
0	0	0
0	0	0
0	0	0
0	0	0
0	0	0
0	0	0
0	0	0
0	0	0
0	0	0
0	0	0
0	0	0
0	0	0
0	0	0
0	0	0
0	0	0
0	0	0
0	0	0
-1.39216e-06	0	-1.39216e-06
3.69136e-06	0	3.69136e-06
6.09774e-06	0	6.09774e-06
1.06523e-05	0	1.06523e-05
7.10106e-05	0	7.10106e-05
0.000108622	0	0.000108622
0.000155045	0	0.000155045
0.000205	0	0.000205
0.000248486	0	0.000248486
0.000272565	0	0.000272565
0.000267247	0	0.000267247
-0.000232555	0	-0.000232555
-0.000164692	0	-0.000164692
-0.000115798	0	-0.000115798
-7.35558e-05	0	-7.35558e-05
-4.214e-05	0	-4.214e-05
-4.50048e-06	0	-4.50048e-06
-2.63354e-06	0	-2.63354e-06
-1.46425e-06	0	-1.46425e-06
0	0	0
0	0	0
0	0	0
0	0	0
0	0	0
0	0	0
0	0	0
0	0	0
0	0	0
0	0	0
0	0	0
0	0	0
-1.0378e-06	0	-1.0378e-06
-1.39699e-06	0	-1.39699e-06
-2.86028e-06	0	-2.86028e-06
-3.27912e-06	0	-3.27912e-06
-3.50107e-06	0	-3.50107e-06
-3.47715e-06	0	-3.47715e-06
-3.21218e-06	0	-3.21218e-06
-1.87794e-06	0	-1.87794e-06
-1.5286e-06	0	-1.5286e-06
-1.16239e-06	0	-1.16239e-06
0	0	0
0	0	0
0	0	0
0	0	0
0	0	0
0	0	0
0	0	0
0	0	0
0	0	0
0	0	0
0	0	0
0	0	0
0	0	0
0	0	0
0	0	0
0	0	0
0	0	0
0	0	0
0	0	0
0	0	0
0	0	0
0	0	0
0	0	0
0	0	0
0	0	0
0	0	0
0	0	0
0	0	0
2.6418e-06	0	2.6418e-06
4.71343e-06	0	4.71343e-06
9.06044e-06	0	9.06044e-06
1.46572e-05	0	1.46572e-05
9.19593e-05	0	9.19593e-05
0.000151854	0	0.000151854
0.000236574	0	0.000236574
0.000342264	0	0.000342264
-0.000451109	0	-0.000451109
-0.00052671	0	-0.00052671
-0.000536149	0	-0.000536149
-0.000452178	0	-0.000452178
-0.000348778	0	-0.000348778
-0.000235714	0	-0.000235714
-0.000143511	0	-0.000143511
-8.01454e-05	0	-8.01454e-05
-4.04637e-05	0	-4.04637e-05
-4.64383e-06	0	-4.64383e-06
-2.51688e-06	0	-2.51688e-06
-1.30506e-06	0	-1.30506e-06
0	0	0
0	0	0
0	0	0
0	0	0
0	0	0
0	0	0
0	0	0
0	0	0
0	0	0
0	0	0
0	0	0
-1.01165e-06	0	-1.01165e-06
-1.36104e-06	0	-1.36104e-06
-1.71308e-06	0	-1.71308e-06
-2.01026e-06	0	-2.01026e-06
-2.19373e-06	0	-2.19373e-06
-2.22302e-06	0	-2.22302e-06
-2.0914e-06	0	-2.0914e-06
-1.82855e-06	0	-1.82855e-06
-1.48901e-06	0	-1.48901e-06
-1.13287e-06	0	-1.13287e-06
0	0	0
0	0	0
0	0	0
0	0	0
0	0	0
0	0	0
0	0	0
0	0	0
0	0	0
0	0	0
0	0	0
0	0	0
0	0	0
0	0	0
0	0	0
0	0	0
0	0	0
0	0	0
0	0	0
0	0	0
0	0	0
0	0	0
0	0	0
0	0	0
0	0	0
0	0	0
0	0	0
0	0	0
3.28102e-06	0	3.28102e-06
6.06116e-06	0	6.06116e-06
1.20998e-05	0	1.20998e-05
-5.49045e-05	0	-5.49045e-05
-0.00010701	0	-0.00010701
-0.000226684	0	-0.000226684
-0.000383772	0	-0.000383772
-0.000600907	0	-0.000600907
-0.000844415	0	-0.000844415
-0.00103249	0	-0.00103249
-0.00105206	0	-0.00105206
-0.000926222	0	-0.000926222
-0.000693268	0	-0.000693268
-0.000451526	0	-0.000451526
-0.00026309	0	-0.00026309
-0.000140764	0	-0.000140764
-6.83007e-05	0	-6.83007e-05
-3.24252e-05	0	-3.24252e-05
-4.0954e-06	0	-4.0954e-06
-2.07286e-06	0	-2.07286e-06
-1.01097e-06	0	-1.01097e-06
0	0	0
0	0	0
0	0	0
0	0	0
0	0	0
0	0	0
0	0	0
0	0	0
0	0	0
0	0	0
0	0	0
-1.23464e-06	0	-1.23464e-06
-1.55142e-06	0	-1.55142e-06
-1.81839e-06	0	-1.81839e-06
-1.98304e-06	0	-1.98304e-06
-2.00932e-06	0	-2.00932e-06
-1.89123e-06	0	-1.89123e-06
-1.6552e-06	0	-1.6552e-06
-1.34986e-06	0	-1.34986e-06
-1.02898e-06	0	-1.02898e-06
0	0	0
0	0	0
0	0	0
0	0	0
0	0	0
0	0	0
0	0	0
0	0	0
0	0	0
0	0	0
0	0	0
0	0	0
0	0	0
0	0	0
0	0	0
0	0	0
0	0	0
0	0	0
0	0	0
0	0	0
0	0	0
0	0	0
0	0	0
0	0	0
0	0	0
0	0	0
0	0	0
-1.39169e-06	0	-1.39169e-06
-4.08305e-06	0	-4.08305e-06
-8.82517e-06	0	-8.82517e-06
-3.81647e-05	0	-3.81647e-05
-7.97963e-05	0	-7.97963e-05
-0.00016408	0	-0.00016408
-0.000320795	0	-0.000320795
-0.00059102	0	-0.00059102
-0.000997654	0	-0.000997654
-0.00148985	0	-0.00148985
-0.00189684	0	-0.00189684
-0.00200139	0	-0.00200139
-0.00173597	0	-0.00173597
-0.00125752	0	-0.00125752
-0.000785173	0	-0.000785173
-0.000437727	0	-0.000437727
-0.000223709	0	-0.000223709
-0.000108178	0	-0.000108178
-4.95098e-05	0	-4.95098e-05
-6.26688e-06	0	-6.26688e-06
-3.10113e-06	0	-3.10113e-06
-1.48058e-06	0	-1.48058e-06
0	0	0
0	0	0
0	0	0
0	0	0
0	0	0
0	0	0
0	0	0
0	0	0
0	0	0
0	0	0
0	0	0
1.04436e-06	0	1.04436e-06
-1.30867e-06	0	-1.30867e-06
-1.53081e-06	0	-1.53081e-06
-1.66757e-06	0	-1.66757e-06
-1.68938e-06	0	-1.68938e-06
-1.59133e-06	0	-1.59133e-06
-1.39508e-06	0	-1.39508e-06
-1.1406e-06	0	-1.1406e-06
0	0	0
0	0	0
0	0	0
0	0	0
0	0	0
0	0	0
0	0	0
0	0	0
0	0	0
0	0	0
0	0	0
0	0	0
0	0	0
0	0	0
0	0	0
0	0	0
0	0	0
0	0	0
0	0	0
0	0	0
0	0	0
0	0	0
0	0	0
0	0	0
0	0	0
0	0	0
0	0	0
0	0	0
-1.91064e-06	0	-1.91064e-06
-4.08837e-06	0	-4.08837e-06
-1.11457e-05	0	-1.11457e-05
-5.08459e-05	0	-5.08459e-05
-0.000109121	0	-0.000109121
-0.000228805	0	-0.000228805
-0.0004628	0	-0.0004628
-0.000885157	0	-0.000885157
-0.0015543	0	-0.0015543
-0.00240818	0	-0.00240818
-0.00314684	0	-0.00314684
-0.00334306	0	-0.00334306
-0.00285715	0	-0.00285715
-0.00200708	0	-0.00200708
-0.00120709	0	-0.00120709
-0.000648536	0	-0.000648536
-0.000321406	0	-0.000321406
-0.000151282	0	-0.000151282
-6.78879e-05	0	-6.78879e-05
-1.01905e-05	0	-1.01905e-05
-4.34478e-06	0	-4.34478e-06
-2.03568e-06	0	-2.03568e-06
0	0	0
0	0	0
0	0	0
0	0	0
0	0	0
0	0	0
0	0	0
0	0	0
0	0	0
0	0	0
0	0	0
0	0	0
1.03088e-06	0	1.03088e-06
-1.20261e-06	0	-1.20261e-06
-1.30807e-06	0	-1.30807e-06
-1.32488e-06	0	-1.32488e-06
-1.2493e-06	0	-1.2493e-06
-1.09775e-06	0	-1.09775e-06
0	0	0
0	0	0
0	0	0
0	0	0
0	0	0
0	0	0
0	0	0
0	0	0
0	0	0
0	0	0
0	0	0
0	0	0
0	0	0
0	0	0
0	0	0
0	0	0
0	0	0
0	0	0
0	0	0
0	0	0
0	0	0
0	0	0
0	0	0
0	0	0
0	0	0
0	0	0
0	0	0
0	0	0
-1.09795e-06	0	-1.09795e-06
-2.45189e-06	0	-2.45189e-06
-5.32804e-06	0	-5.32804e-06
-1.3602e-05	0	-1.3602e-05
-6.19334e-05	0	-6.19334e-05
-0.000134926	0	-0.000134926
-0.000287354	0	-0.000287354
-0.000591394	0	-0.000591394
-0.00115421	0	-0.00115421
-0.00207402	0	-0.00207402
-0.00328891	0	-0.00328891
-0.00437287	0	-0.00437287
-0.0046663	0	-0.0046663
-0.00394588	0	-0.00394588
-0.00271462	0	-0.00271462
-0.00159427	0	-0.00159427
-0.000838278	0	-0.000838278
-0.000408713	0	-0.000408713
-0.00018993	0	-0.00018993
-8.45842e-05	0	-8.45842e-05
-3.70528e-05	0	-3.70528e-05
-6.89284e-06	0	-6.89284e-06
-2.61553e-06	0	-2.61553e-06
-1.17363e-06	0	-1.17363e-06
0	0	0
0	0	0
0	0	0
0	0	0
0	0	0
0	0	0
0	0	0
0	0	0
0	0	0
0	0	0
0	0	0
0	0	0
0	0	0
0	0	0
-1.05622e-06	0	-1.05622e-06
-1.07823e-06	0	-1.07823e-06
-1.02581e-06	0	-1.02581e-06
0	0	0
0	0	0
0	0	0
0	0	0
0	0	0
0	0	0
0	0	0
0	0	0
0	0	0
0	0	0
0	0	0
0	0	0
0	0	0
0	0	0
0	0	0
0	0	0
0	0	0
0	0	0
0	0	0
0	0	0
0	0	0
0	0	0
0	0	0
0	0	0
0	0	0
0	0	0
0	0	0
0	0	0
-1.29826e-06	0	-1.29826e-06
-2.92961e-06	0	-2.92961e-06
-6.43914e-06	0	-6.43914e-06
-1.65878e-05	0	-1.65878e-05
-6.95637e-05	0	-6.95637e-05
-0.000151714	0	-0.000151714
-0.000322823	0	-0.000322823
-0.000663091	0	-0.000663091
-0.00129179	0	-0.00129179
-0.00231994	0	-0.00231994
-0.00368267	0	-0.00368267
-0.0049039	0	-0.0049039
-0.00523383	0	-0.00523383
-0.00441754	0	-0.00441754
-0.00303148	0	-0.00303148
-0.00177819	0	-0.00177819
-0.000935259	0	-0.000935259
-0.000458101	0	-0.000458101
-0.000213945	0	-0.000213945
-9.59404e-05	0	-9.59404e-05
-4.22917e-05	0	-4.22917e-05
-8.9265e-06	0	-8.9265e-06
-4.18203e-06	0	-4.18203e-06
-1.38888e-06	0	-1.38888e-06
0	0	0
0	0	0
0	0	0
0	0	0
0	0	0
0	0	0
0	0	0
0	0	0
0	0	0
0	0	0
0	0	0
0	0	0
-1.11497e-06	0	-1.11497e-06
-1.31253e-06	0	-1.31253e-06
-1.44021e-06	0	-1.44021e-06
-1.47092e-06	0	-1.47092e-06
-1.39782e-06	0	-1.39782e-06
-1.23698e-06	0	-1.23698e-06
1.02125e-06	0	1.02125e-06
0	0	0
0	0	0
0	0	0
0	0	0
0	0	0
0	0	0
0	0	0
0	0	0
0	0	0
0	0	0
0	0	0
0	0	0
0	0	0
0	0	0
0	0	0
0	0	0
0	0	0
0	0	0
0	0	0
0	0	0
0	0	0
0	0	0
0	0	0
0	0	0
0	0	0
0	0	0
-1.4311e-06	0	-1.4311e-06
-3.24946e-06	0	-3.24946e-06
-8.48389e-06	0	-8.48389e-06
-1.91873e-05	0	-1.91873e-05
-7.13458e-05	0	-7.13458e-05
-0.000155659	0	-0.000155659
-0.000325976	0	-0.000325976
-0.000656003	0	-0.000656003
-0.0012476	0	-0.0012476
-0.00218392	0	-0.00218392
-0.00341169	0	-0.00341169
-0.00446632	0	-0.00446632
-0.00474593	0	-0.00474593
-0.0040458	0	-0.0040458
-0.00283627	0	-0.00283627
-0.00171009	0	-0.00171009
-0.000909994	0	-0.000909994
-0.000457128	0	-0.000457128
-0.000218516	0	-0.000218516
-0.00010012	0	-0.00010012
-4.49388e-05	0	-4.49388e-05
-1.09714e-05	0	-1.09714e-05
-5.11819e-06	0	-5.11819e-06
-1.53174e-06	0	-1.53174e-06
0	0	0
0	0	0
0	0	0
0	0	0
0	0	0
0	0	0
0	0	0
0	0	0
0	0	0
0	0	0
0	0	0
-1.11965e-06	0	-1.11965e-06
-1.41621e-06	0	-1.41621e-06
-1.67199e-06	0	-1.67199e-06
-1.83773e-06	0	-1.83773e-06
-1.87763e-06	0	-1.87763e-06
-1.78267e-06	0	-1.78267e-06
-1.57408e-06	0	-1.57408e-06
-1.2952e-06	0	-1.2952e-06
0	0	0
0	0	0
0	0	0
0	0	0
0	0	0
0	0	0
0	0	0
0	0	0
0	0	0
0	0	0
0	0	0
0	0	0
0	0	0
0	0	0
0	0	0
0	0	0
0	0	0
0	0	0
0	0	0
0	0	0
0	0	0
0	0	0
0	0	0
0	0	0
0	0	0
0	0	0
-1.46844e-06	0	-1.46844e-06
-3.33977e-06	0	-3.33977e-06
-9.29372e-06	0	-9.29372e-06
-1.98384e-05	0	-1.98384e-05
-6.92675e-05	0	-6.92675e-05
-0.000146788	0	-0.000146788
-0.00029983	0	-0.00029983
-0.000585212	0	-0.000585212
-0.0010962	0	-0.0010962
-0.00183446	0	-0.00183446
-0.00272796	0	-0.00272796
-0.00346987	0	-0.00346987
-0.00366299	0	-0.00366299
-0.00318149	0	-0.00318149
-0.00231836	0	-0.00231836
-0.00146812	0	-0.00146812
-0.000837079	0	-0.000837079
-0.000443056	0	-0.000443056
-0.000207143	0	-0.000207143
-9.80689e-05	0	-9.80689e-05
-2.67281e-05	0	-2.67281e-05
-1.2867e-05	0	-1.2867e-05
-5.99188e-06	0	-5.99188e-06
-2.71375e-06	0	-2.71375e-06
0	0	0
0	0	0
0	0	0
0	0	0
0	0	0
0	0	0
0	0	0
0	0	0
0	0	0
0	0	0
0	0	0
-1.3237e-06	0	-1.3237e-06
-1.67922e-06	0	-1.67922e-06
-1.98672e-06	0	-1.98672e-06
-2.18636e-06	0	-2.18636e-06
-2.23447e-06	0	-2.23447e-06
-2.12e-06	0	-2.12e-06
-1.86892e-06	0	-1.86892e-06
-1.53401e-06	0	-1.53401e-06
-1.17592e-06	0	-1.17592e-06
0	0	0
0	0	0
0	0	0
0	0	0
0	0	0
0	0	0
0	0	0
0	0	0
0	0	0
0	0	0
0	0	0
0	0	0
0	0	0
0	0	0
0	0	0
0	0	0
0	0	0
0	0	0
0	0	0
0	0	0
0	0	0
0	0	0
0	0	0
0	0	0
0	0	0
-1.40199e-06	0	-1.40199e-06
-4.36589e-06	0	-4.36589e-06
-9.61416e-06	0	-9.61416e-06
-2.05246e-05	0	-2.05246e-05
-4.3508e-05	0	-4.3508e-05
-0.000131198	0	-0.000131198
-0.000259683	0	-0.000259683
0.000517805	0	0.000517805
0.000907718	0	0.000907718
0.00145217	0	0.00145217
0.00207119	0	0.00207119
0.00256508	0	0.00256508
0.00270336	0	0.00270336
0.0024121	0	0.0024121
0.00184498	0	0.00184498
0.00123892	0	0.00123892
0.000749654	0	0.000749654
0.000418048	0	0.000418048
0.000217022	0	0.000217022
9.2586e-05	0	9.2586e-05
-3.0061e-05	0	-3.0061e-05
-1.4477e-05	0	-1.4477e-05
-6.73699e-06	0	-6.73699e-06
-3.04669e-06	0	-3.04669e-06
0	0	0
0	0	0
0	0	0
0	0	0
0	0	0
0	0	0
0	0	0
0	0	0
0	0	0
0	0	0
-1.074e-06	0	-1.074e-06
-1.45877e-06	0	-1.45877e-06
-1.85377e-06	0	-1.85377e-06
-2.19601e-06	0	-2.19601e-06
-2.41844e-06	0	-2.41844e-06
-2.47207e-06	0	-2.47207e-06
-2.34449e-06	0	-2.34449e-06
-2.06484e-06	0	-2.06484e-06
-1.69234e-06	0	-1.69234e-06
-1.29482e-06	0	-1.29482e-06
0	0	0
0	0	0
0	0	0
0	0	0
0	0	0
0	0	0
0	0	0
0	0	0
0	0	0
0	0	0
0	0	0
0	0	0
0	0	0
0	0	0
0	0	0
0	0	0
0	0	0
0	0	0
0	0	0
0	0	0
0	0	0
0	0	0
0	0	0
0	0	0
0	0	0
-1.24638e-06	0	-1.24638e-06
-4.30133e-06	0	-4.30133e-06
-9.45888e-06	0	-9.45888e-06
-2.01653e-05	0	-2.01653e-05
-4.14093e-05	0	-4.14093e-05
-0.000112861	0	-0.000112861
0.000245891	0	0.000245891
0.000453066	0	0.000453066
0.00077411	0	0.00077411
0.00120937	0	0.00120937
0.00169445	0	0.00169445
0.0020889	0	0.0020889
0.00223322	0	0.00223322
0.0020594	0	0.0020594
0.00164724	0	0.00164724
0.00115926	0	0.00115926
0.000731392	0	0.000731392
0.000421677	0	0.000421677
0.000225356	0	0.000225356
-9.15692e-05	0	-9.15692e-05
-3.25417e-05	0	-3.25417e-05
-1.5673e-05	0	-1.5673e-05
-7.28792e-06	0	-7.28792e-06
-3.29136e-06	0	-3.29136e-06
0	0	0
0	0	0
0	0	0
0	0	0
0	0	0
0	0	0
0	0	0
0	0	0
0	0	0
0	0	0
-1.10101e-06	0	-1.10101e-06
-1.49629e-06	0	-1.49629e-06
-1.90232e-06	0	-1.90232e-06
-2.25427e-06	0	-2.25427e-06
-3.56731e-06	0	-3.56731e-06
-3.6925e-06	0	-3.6925e-06
-3.55183e-06	0	-3.55183e-06
-3.17739e-06	0	-3.17739e-06
-1.73635e-06	0	-1.73635e-06
-1.32783e-06	0	-1.32783e-06
0	0	0
0	0	0
0	0	0
0	0	0
0	0	0
0	0	0
0	0	0
0	0	0
0	0	0
0	0	0
0	0	0
0	0	0
0	0	0
0	0	0
0	0	0
0	0	0
0	0	0
0	0	0
0	0	0
0	0	0
0	0	0
0	0	0
0	0	0
0	0	0
0	0	0
-1.0336e-06	0	-1.0336e-06
-4.05926e-06	0	-4.05926e-06
-8.91063e-06	0	-8.91063e-06
-1.89692e-05	0	-1.89692e-05
-3.89196e-05	0	-3.89196e-05
-7.74375e-05	0	-7.74375e-05
0.000228179	0	0.000228179
0.000421116	0	0.000421116
0.000726517	0	0.000726517
0.00115402	0	0.00115402
0.00165744	0	0.00165744
0.00210957	0	0.00210957
0.00233629	0	0.00233629
0.00222278	0	0.00222278
0.00181792	0	0.00181792
0.0012944	0	0.0012944
0.000818024	0	0.000818024
0.000469324	0	0.000469324
0.000249906	0	0.000249906
-0.000111314	0	-0.000111314
-3.38722e-05	0	-3.38722e-05
-1.63028e-05	0	-1.63028e-05
-7.57261e-06	0	-7.57261e-06
-3.41547e-06	0	-3.41547e-06
0	0	0
0	0	0
0	0	0
0	0	0
0	0	0
0	0	0
0	0	0
0	0	0
0	0	0
0	0	0
-1.05178e-06	0	-1.05178e-06
-1.42792e-06	0	-1.42792e-06
-2.86512e-06	0	-2.86512e-06
-3.43816e-06	0	-3.43816e-06
-3.8424e-06	0	-3.8424e-06
-3.9924e-06	0	-3.9924e-06
-3.85468e-06	0	-3.85468e-06
-3.46061e-06	0	-3.46061e-06
-2.89405e-06	0	-2.89405e-06
-1.26767e-06	0	-1.26767e-06
0	0	0
0	0	0
0	0	0
0	0	0
0	0	0
0	0	0
0	0	0
0	0	0
0	0	0
0	0	0
0	0	0
0	0	0
0	0	0
0	0	0
0	0	0
0	0	0
0	0	0
0	0	0
0	0	0
0	0	0
0	0	0
0	0	0
0	0	0
0	0	0
0	0	0
0	0	0
-3.68315e-06	0	-3.68315e-06
-8.07159e-06	0	-8.07159e-06
-1.71667e-05	0	-1.71667e-05
-3.52235e-05	0	-3.52235e-05
-9.95356e-05	0	-9.95356e-05
0.000200787	0	0.000200787
0.000420306	0	0.000420306
0.000755195	0	0.000755195
0.00126341	0	0.00126341
0.00192159	0	0.00192159
0.00258563	0	0.00258563
-0.002986	0	-0.002986
-0.00289739	0	-0.00289739
-0.00235887	0	-0.00235887
-0.00164217	0	-0.00164217
-0.00100625	0	-0.00100625
-0.000559837	0	-0.000559837
-0.000274981	0	-0.000274981
-0.000133557	0	-0.000133557
-6.17194e-05	0	-6.17194e-05
-1.61991e-05	0	-1.61991e-05
-7.52044e-06	0	-7.52044e-06
-2.53441e-06	0	-2.53441e-06
0	0	0
0	0	0
0	0	0
0	0	0
0	0	0
0	0	0
0	0	0
0	0	0
0	0	0
0	0	0
0	0	0
-2.27983e-06	0	-2.27983e-06
-2.94019e-06	0	-2.94019e-06
-3.54208e-06	0	-3.54208e-06
-3.97492e-06	0	-3.97492e-06
-4.1476e-06	0	-4.1476e-06
-4.02135e-06	0	-4.02135e-06
-3.62474e-06	0	-3.62474e-06
-3.04251e-06	0	-3.04251e-06
-2.38454e-06	0	-2.38454e-06
0	0	0
0	0	0
0	0	0
0	0	0
0	0	0
0	0	0
0	0	0
0	0	0
0	0	0
0	0	0
0	0	0
0	0	0
0	0	0
0	0	0
0	0	0
0	0	0
0	0	0
0	0	0
0	0	0
0	0	0
0	0	0
0	0	0
0	0	0
0	0	0
0	0	0
0	0	0
-3.21572e-06	0	-3.21572e-06
-7.03362e-06	0	-7.03362e-06
-1.49425e-05	0	-1.49425e-05
-3.06585e-05	0	-3.06585e-05
-0.000100637	0	-0.000100637
-0.000208156	0	-0.000208156
-0.000416416	0	-0.000416416
-0.000819739	0	-0.000819739
-0.00145288	0	-0.00145288
-0.00235045	0	-0.00235045
-0.00336543	0	-0.00336543
-0.0040325	0	-0.0040325
-0.00395394	0	-0.00395394
-0.00317006	0	-0.00317006
-0.00213895	0	-0.00213895
-0.00124281	0	-0.00124281
-0.000648311	0	-0.000648311
-0.000322776	0	-0.000322776
-0.000153157	0	-0.000153157
-6.92314e-05	0	-6.92314e-05
-1.52525e-05	0	-1.52525e-05
-7.09123e-06	0	-7.09123e-06
-2.57903e-06	0	-2.57903e-06
0	0	0
0	0	0
0	0	0
0	0	0
0	0	0
0	0	0
0	0	0
0	0	0
0	0	0
0	0	0
0	0	0
-2.24361e-06	0	-2.24361e-06
-2.90422e-06	0	-2.90422e-06
-3.5129e-06	0	-3.5129e-06
-3.95899e-06	0	-3.95899e-06
-4.14892e-06	0	-4.14892e-06
-4.03979e-06	0	-4.03979e-06
-3.65608e-06	0	-3.65608e-06
-3.08017e-06	0	-3.08017e-06
-1.48604e-06	0	-1.48604e-06
-1.10739e-06	0	-1.10739e-06
0	0	0
0	0	0
0	0	0
0	0	0
0	0	0
0	0	0
0	0	0
0	0	0
0	0	0
0	0	0
0	0	0
0	0	0
0	0	0
0	0	0
0	0	0
0	0	0
0	0	0
0	0	0
0	0	0
0	0	0
0	0	0
0	0	0
0	0	0
0	0	0
0	0	0
-1.85163e-06	0	-1.85163e-06
-5.87867e-06	0	-5.87867e-06
-1.2455e-05	0	-1.2455e-05
-2.55028e-05	0	-2.55028e-05
-9.67364e-05	0	-9.67364e-05
-0.000207091	0	-0.000207091
-0.00042674	0	-0.00042674
-0.000843749	0	-0.000843749
-0.00159385	0	-0.00159385
-0.00270313	0	-0.00270313
-0.00402681	0	-0.00402681
-0.00494736	0	-0.00494736
-0.00487701	0	-0.00487701
-0.00384146	0	-0.00384146
-0.0025297	0	-0.0025297
-0.00145607	0	-0.00145607
-0.000764834	0	-0.000764834
-0.000377074	0	-0.000377074
-0.000162702	0	-0.000162702
-7.34401e-05	0	-7.34401e-05
[truncated: 534,133+ more rows]

## Sheet: Fig. 3d
Fig. 3d
2θ (°)		Intensity
	GO	Reaction period (min)						Ratio of Glc to GO
		0	10	20	40	60	80	0	1	5	10	15	20
5	39	42	42	40	39	39	45	43	41	39	39	40	39
5.02	39	42	42	40	39	39	45	43	41	39	39	40	39
5.04	39	42	42	40	39	39	45	43	41	39	39	40	39
5.06	40	42	43	40	39	39	45	44	42	39	39	40	40
5.08	42	43	44	42	39	39	44	45	44	39	39	41	42
5.1	43	43	45	43	40	39	43	45	46	38	39	42	43
5.12	43	42	46	44	42	40	43	45	47	38	40	42	44
5.14	42	42	47	45	43	41	45	45	47	38	41	41	44
5.16	42	41	47	47	45	42	47	45	46	37	42	42	44
5.18	42	43	48	48	46	44	49	45	46	38	44	44	45
5.2	43	45	48	48	47	45	53	44	46	40	45	45	47
5.22	45	49	49	48	48	46	55	44	48	43	46	48	49
5.24	48	51	50	49	50	48	55	45	50	46	48	50	51
5.26	50	51	50	49	51	50	55	47	52	49	50	52	52
5.28	51	51	51	49	53	52	54	49	53	53	52	52	53
5.3	52	51	52	50	54	54	53	51	51	54	54	52	53
5.32	53	51	51	52	54	55	51	54	51	55	55	53	53
5.34	54	54	50	53	56	56	51	56	51	54	56	54	51
5.36	55	57	50	54	57	55	53	57	51	53	55	55	51
5.38	56	61	49	55	58	54	53	56	53	52	54	56	51
5.4	58	63	48	56	58	53	54	57	54	52	53	56	53
5.42	59	63	48	56	58	52	55	57	55	54	52	56	56
5.44	59	63	49	57	58	52	55	58	56	57	52	55	60
5.46	58	62	50	58	58	54	56	59	55	60	54	54	62
5.48	56	61	51	58	59	55	56	59	55	62	55	54	62
5.5	54	61	53	59	61	58	57	60	56	64	58	55	61
5.52	53	61	54	59	63	61	59	60	58	65	61	57	60
5.54	53	62	55	60	65	64	61	59	59	66	64	58	58
5.56	56	62	55	61	65	67	63	61	61	66	67	59	59
5.58	59	62	54	63	63	70	65	63	63	65	70	59	60
5.6	63	63	54	66	62	69	66	66	65	65	69	58	62
5.62	67	64	54	67	62	67	65	68	64	64	67	59	63
5.64	70	64	55	68	63	64	65	69	63	64	64	61	65
5.66	72	66	58	68	65	63	64	68	64	64	63	65	65
5.68	73	68	61	67	67	63	64	66	65	65	63	69	65
5.7	74	71	64	68	69	65	64	63	68	66	65	74	64
5.72	74	74	66	69	70	69	65	62	70	68	69	78	64
5.74	75	76	67	71	69	74	67	62	70	71	74	78	63
5.76	76	78	66	71	67	75	68	64	70	73	75	77	65
5.78	77	79	64	70	67	75	70	66	68	74	75	74	66
5.8	77	79	62	69	68	74	72	69	66	74	74	71	69
5.82	77	80	63	67	70	73	73	70	65	73	73	69	69
5.84	76	80	66	66	73	72	75	71	67	71	72	67	70
5.86	76	80	68	65	75	73	76	72	70	70	73	66	70
5.88	76	78	70	66	75	76	79	74	73	70	76	67	69
5.9	77	77	70	67	74	79	80	75	74	70	79	68	69
5.92	78	75	70	69	73	81	81	75	76	71	81	69	69
5.94	81	74	68	70	71	81	80	73	77	72	81	71	71
5.96	83	76	68	73	71	79	78	71	79	74	79	72	73
5.98	85	80	69	75	73	74	77	70	81	75	74	72	75
6	88	87	72	76	75	70	76	69	82	77	70	73	76
6.02	89	92	75	75	77	68	76	71	82	80	68	74	76
6.04	89	96	78	75	79	69	77	76	79	82	69	75	76
6.06	89	98	81	75	82	73	78	81	76	83	73	76	76
6.08	88	98	82	75	83	77	79	86	73	83	77	76	76
6.1	88	96	83	76	82	81	78	89	71	83	81	77	77
6.12	89	95	82	77	82	82	78	88	72	82	82	77	80
6.14	92	96	81	79	81	82	78	87	76	80	82	76	83
6.16	98	100	81	80	80	80	77	83	80	79	80	77	85
6.18	103	104	81	80	80	78	77	81	84	79	78	78	87
6.2	106	107	82	81	80	76	75	81	86	78	76	80	88
6.22	107	108	84	83	82	77	74	80	88	78	77	83	88
6.24	107	106	86	85	82	77	75	80	86	79	77	86	87
6.26	107	101	87	86	84	79	77	80	85	80	79	87	86
6.28	107	96	85	88	86	82	82	80	84	81	82	88	85
6.3	107	95	84	89	87	86	86	81	85	83	86	89	84
6.32	109	96	83	89	88	88	90	82	86	86	88	89	82
6.34	109	101	82	87	89	89	90	84	88	89	89	88	80
6.36	109	108	83	88	88	90	88	86	89	93	90	87	79
6.38	109	117	86	89	89	91	87	87	90	96	91	87	78
6.4	111	125	89	89	87	91	86	88	89	99	91	87	78
6.42	112	131	92	91	87	93	87	89	88	99	93	86	79
6.44	113	135	93	94	87	95	88	90	88	97	95	85	81
6.46	115	135	92	95	87	97	90	91	88	94	97	87	84
6.48	117	134	90	96	87	99	91	92	88	92	99	89	85
6.5	120	130	90	95	87	100	92	92	89	91	100	90	85
6.52	124	127	90	94	88	101	92	92	90	91	101	93	85
6.54	129	125	92	92	90	101	94	92	90	94	101	95	84
6.56	134	125	95	89	91	101	96	92	91	96	101	97	85
6.58	137	128	98	87	92	100	97	93	91	98	100	98	87
6.6	139	131	99	87	93	98	97	93	93	98	98	98	89
6.62	138	135	98	89	95	96	96	94	94	98	96	101	91
6.64	138	137	96	92	97	94	93	93	95	97	94	102	92
6.66	137	139	95	95	99	92	92	93	97	97	92	103	91
6.68	140	141	95	96	101	92	92	91	100	98	92	103	88
6.7	145	144	97	95	102	93	94	90	100	100	93	101	86
6.72	150	146	101	93	100	94	95	89	101	101	94	99	84
6.74	155	148	106	91	98	94	95	89	101	102	94	97	84
6.76	160	148	110	91	96	94	92	90	99	101	94	96	85
6.78	164	149	112	91	94	95	89	92	96	100	95	98	87
6.8	165	149	113	92	93	95	87	94	94	98	95	101	90
6.82	165	150	114	93	94	95	86	96	92	97	95	101	92
6.84	166	155	114	92	96	95	89	99	91	97	95	101	94
6.86	168	162	115	93	97	95	94	101	92	99	95	99	97
6.88	170	169	117	93	98	95	98	102	95	101	95	98	100
6.9	173	175	120	93	100	95	101	103	99	104	95	97	101
6.92	177	180	124	95	102	98	101	103	103	105	98	99	102
6.94	181	184	128	96	102	101	99	103	106	105	101	103	102
6.96	184	186	130	96	102	103	97	103	110	104	103	106	102
6.98	183	186	131	97	102	104	97	101	112	104	104	107	101
7	182	186	131	98	101	104	98	102	112	103	104	107	100
7.02	180	185	130	100	100	102	99	104	111	102	102	104	101
7.04	178	186	129	104	101	101	102	107	110	101	101	102	102
7.06	178	188	126	107	103	99	105	109	109	101	99	101	103
7.08	179	191	126	110	104	99	108	110	108	101	99	101	104
7.1	181	195	127	112	102	98	110	110	108	100	98	102	105
7.12	179	198	128	111	101	98	113	109	109	101	98	103	105
7.14	175	201	129	109	102	98	117	108	110	104	98	105	104
7.16	170	202	129	108	102	100	119	109	109	106	100	107	102
7.18	164	202	130	105	104	102	120	110	107	108	102	108	102
7.2	159	201	131	105	107	103	119	111	105	111	103	109	105
7.22	156	200	132	104	111	104	117	113	103	112	104	108	108
7.24	155	200	136	104	114	103	113	114	101	114	103	106	111
7.26	155	201	141	105	115	101	109	114	102	114	101	105	114
7.28	157	202	146	105	116	101	106	115	106	116	101	105	117
7.3	160	202	150	105	117	102	103	116	110	115	102	106	118
7.32	161	201	151	104	116	103	101	118	112	113	103	108	118
7.34	162	198	150	103	116	105	99	119	114	110	105	111	116
7.36	163	194	148	105	116	106	97	119	112	108	106	114	114
7.38	162	189	146	107	117	106	96	119	110	107	106	116	112
7.4	159	187	144	110	117	105	96	118	108	107	105	117	110
7.42	154	185	144	111	117	104	98	117	107	109	104	118	109
7.44	148	185	147	111	118	105	102	115	107	111	105	117	108
7.46	143	185	151	109	119	105	107	115	108	112	105	115	109
7.48	139	184	153	105	118	105	111	115	109	112	105	113	110
7.5	138	181	154	102	116	105	115	115	110	111	105	112	111
7.52	138	177	152	102	114	105	115	115	110	109	105	113	112
7.54	140	174	149	104	112	105	114	114	111	108	105	114	113
7.56	141	174	145	107	110	106	113	113	112	108	106	115	114
7.58	142	174	142	111	110	107	112	112	114	108	107	117	114
7.6	142	175	142	114	111	109	113	112	115	109	109	117	114
7.62	143	176	144	116	114	111	113	111	116	112	111	117	114
7.64	143	175	146	117	116	112	112	112	117	116	112	114	113
7.66	143	171	147	117	117	112	110	115	117	119	112	112	112
7.68	141	166	147	117	117	112	107	119	116	123	112	111	111
7.7	139	161	148	117	118	112	106	121	115	126	112	110	112
7.72	138	156	149	117	118	112	107	120	113	126	112	111	113
7.74	137	153	149	117	119	110	109	118	114	125	110	113	112
7.76	138	153	149	118	122	109	112	114	114	122	109	115	113
7.78	141	156	150	121	124	109	113	110	114	120	109	118	114
7.8	143	159	151	121	126	109	113	107	116	119	109	118	114
7.82	143	159	150	120	127	110	110	106	116	119	110	118	114
7.84	142	158	150	118	127	111	108	108	115	118	111	118	117
7.86	139	156	151	115	126	114	109	111	114	118	114	118	120
7.88	135	152	151	113	122	115	111	113	113	118	115	117	122
7.9	131	150	151	114	118	116	115	116	114	118	116	116	124
7.92	128	148	152	116	116	116	119	117	115	117	116	116	125
7.94	127	149	153	121	115	116	121	118	117	117	116	116	124
7.96	127	149	153	124	115	116	122	118	118	117	116	116	123
7.98	126	149	151	126	118	117	121	119	117	117	117	117	122
8	127	150	150	125	123	117	120	121	114	118	117	118	122
8.02	127	150	147	122	125	119	119	123	112	119	119	119	121
8.04	128	151	144	120	126	120	118	124	111	122	120	118	120
8.06	131	153	144	119	127	121	117	125	113	125	121	118	119
8.08	135	154	144	119	125	122	117	126	114	127	122	120	118
8.1	139	154	146	122	124	120	116	125	116	130	120	119	117
8.12	141	153	148	125	123	117	117	125	119	131	117	119	117
8.14	142	152	149	127	125	113	118	124	121	131	113	119	118
8.16	140	152	149	127	126	111	118	123	122	130	111	120	120
8.18	137	153	148	127	127	113	119	123	123	128	113	122	122
8.2	135	155	147	126	127	117	119	122	125	125	117	123	124
8.22	133	158	146	125	126	124	121	123	125	123	124	125	125
8.24	134	162	144	125	124	130	122	124	124	122	130	125	125
8.26	134	164	142	127	124	133	124	125	123	123	133	122	124
8.28	134	164	141	127	125	133	127	126	122	126	133	119	123
8.3	135	162	141	127	127	130	128	125	122	129	130	117	122
8.32	133	158	143	125	128	127	128	124	123	130	127	119	122
8.34	131	153	146	124	131	125	127	125	124	130	125	124	121
8.36	129	149	149	125	132	124	126	126	124	129	124	129	120
8.38	129	146	152	127	131	125	126	127	123	129	125	132	120
8.4	131	144	152	129	129	126	125	130	122	129	126	132	121
8.42	131	143	151	131	130	128	127	132	120	129	128	130	121
8.44	133	145	149	132	132	127	129	133	120	129	127	126	121
8.46	134	147	146	134	135	124	132	131	122	127	124	124	122
8.48	134	150	145	136	137	122	136	129	127	125	122	124	124
8.5	134	154	144	138	139	121	139	128	132	123	121	126	126
8.52	134	156	145	140	138	121	142	128	137	121	121	130	128
8.54	134	156	145	140	133	123	143	127	139	122	123	131	131
8.56	135	154	143	138	128	127	139	128	141	124	127	132	133
8.58	135	151	141	133	125	130	136	128	142	126	130	132	133
8.6	135	148	140	129	123	130	133	127	141	130	130	132	132
8.62	137	145	139	127	125	128	130	125	140	132	128	129	131
8.64	138	146	140	125	128	124	130	124	140	133	124	128	130
8.66	140	147	144	125	132	120	131	124	140	134	120	126	130
8.68	142	147	148	124	135	118	134	125	140	133	118	126	130
8.7	143	146	151	124	137	119	135	125	139	134	119	126	130
8.72	143	145	153	125	138	121	135	127	140	134	121	129	130
8.74	142	143	151	126	138	122	134	129	141	134	122	135	129
8.76	139	143	145	128	138	123	132	131	142	136	123	139	127
8.78	136	145	139	132	138	122	129	132	142	137	122	142	125
8.8	132	149	133	135	138	121	128	136	141	138	121	144	124
8.82	128	151	129	136	137	121	127	139	138	138	121	145	124
8.84	125	151	130	136	137	123	127	142	133	139	123	144	126
8.86	125	149	135	135	136	124	128	143	129	140	124	142	129
8.88	126	147	143	134	135	125	129	144	125	140	125	139	130
8.9	130	146	149	132	134	126	128	142	124	137	126	137	133
8.92	135	148	152	132	134	126	128	139	127	134	126	134	135
8.94	138	151	154	132	135	125	131	138	131	131	125	132	136
8.96	139	152	152	131	136	126	134	139	134	130	126	131	138
8.98	136	151	150	130	139	126	137	142	133	131	126	133	140
9	132	149	149	130	142	128	139	143	131	136	128	135	143
9.02	128	145	149	130	142	128	140	143	130	140	128	137	142
9.04	126	141	150	132	140	128	138	141	131	144	128	140	140
9.06	126	139	151	134	137	127	134	138	135	145	127	143	137
9.08	129	140	151	136	133	125	133	134	142	144	125	146	133
9.1	131	142	151	135	130	124	134	133	148	143	124	147	130
9.12	133	144	151	132	130	124	136	135	151	143	124	147	129
9.14	134	146	150	127	132	123	138	138	147	144	123	145	130
9.16	133	149	150	123	134	125	139	139	142	146	125	141	132
9.18	133	149	148	122	134	126	138	139	136	146	126	137	133
9.2	134	147	147	123	137	128	136	137	132	146	128	134	133
9.22	135	146	144	126	140	129	133	135	132	144	129	134	133
9.24	137	144	142	131	144	130	132	131	132	140	130	136	131
9.26	138	143	139	136	146	130	132	129	133	135	130	138	129
9.28	139	143	140	139	148	129	133	129	132	132	129	138	127
9.3	137	144	141	142	147	127	134	129	132	132	127	136	126
9.32	135	147	141	142	144	127	132	128	133	133	127	133	127
9.34	131	148	140	140	139	127	130	127	134	134	127	131	128
9.36	127	147	140	136	138	128	130	125	135	136	128	129	130
9.38	123	146	140	132	137	129	129	124	136	136	129	128	132
9.4	121	143	141	129	137	129	131	125	135	135	129	129	133
9.42	120	140	143	128	136	129	134	127	133	134	129	130	134
9.44	119	136	146	130	135	129	137	130	131	134	129	131	134
9.46	118	133	149	134	133	129	138	135	131	137	129	132	135
9.48	119	133	150	138	131	130	135	140	132	140	130	133	136
9.5	121	133	149	140	131	132	132	142	135	143	132	133	137
9.52	125	135	148	140	132	133	128	144	137	146	133	132	137
9.54	129	137	147	139	134	135	124	146	138	146	135	129	136
9.56	134	139	145	137	136	134	123	146	139	144	134	127	135
9.58	136	140	144	136	140	133	124	145	137	141	133	127	135
9.6	136	140	143	136	144	131	129	144	135	137	131	126	134
9.62	135	138	143	136	147	130	134	143	134	133	130	127	134
9.64	132	136	141	135	148	129	139	142	134	130	129	129	133
9.66	130	133	140	134	149	129	143	140	135	127	129	130	131
9.68	128	132	139	133	147	132	146	140	137	126	132	132	128
9.7	126	132	139	132	146	135	145	140	139	127	135	134	125
9.72	126	134	137	132	146	136	143	139	141	129	136	137	125
9.74	125	135	135	133	148	136	140	137	142	134	136	142	127
9.76	125	136	134	135	151	135	139	137	142	138	135	145	129
9.78	124	136	135	137	151	133	139	135	140	141	133	146	133
9.8	125	134	136	138	146	132	139	135	140	143	132	146	134
9.82	125	132	140	139	140	133	138	135	140	142	133	144	135
9.84	124	131	145	138	134	135	137	138	141	139	135	140	134
9.86	120	131	148	137	130	136	133	141	142	135	136	136	132
9.88	118	131	149	135	131	135	130	144	144	132	135	135	132
9.9	119	131	149	134	134	132	128	147	147	130	132	135	133
9.92	122	132	149	133	137	130	130	148	148	129	130	135	135
9.94	128	132	148	133	139	129	133	147	147	129	129	138	138
9.96	135	132	150	135	140	129	136	144	146	128	129	140	140
9.98	140	129	153	136	140	132	139	142	143	125	132	140	141
10	141	127	155	137	142	133	140	139	137	124	133	139	142
10.02	139	124	155	139	145	134	139	137	133	122	134	138	141
10.04	136	123	152	138	149	131	139	138	131	122	131	135	140
10.06	134	125	148	138	150	128	139	141	132	124	128	133	138
10.08	132	130	145	135	150	125	141	144	136	126	125	134	136
10.1	131	138	142	134	148	123	143	145	141	129	123	137	135
10.12	129	145	142	135	145	124	144	146	145	133	124	139	134
10.14	127	149	142	138	143	129	144	145	146	136	129	140	136
10.16	125	150	142	142	144	132	143	142	145	140	132	142	138
10.18	122	146	142	147	145	136	141	139	143	143	136	141	141
10.2	120	141	142	152	144	140	140	138	141	147	140	139	143
10.22	121	134	141	155	142	143	139	138	140	149	143	139	144
10.24	123	128	141	157	141	146	141	140	140	148	146	140	144
10.26	122	125	141	158	141	148	142	142	140	146	148	142	141
10.28	122	124	142	157	141	148	143	145	141	146	148	142	139
10.3	123	124	141	156	141	148	143	146	140	144	148	141	139
10.32	125	125	142	154	146	146	142	146	142	143	146	140	139
10.34	127	126	143	152	150	144	140	146	145	143	144	137	140
10.36	129	127	144	151	152	142	139	146	150	146	142	133	140
10.38	132	127	144	150	154	139	140	147	155	147	139	130	141
10.4	133	128	144	150	158	136	143	150	159	147	136	130	140
10.42	133	130	145	152	160	134	146	153	160	147	134	133	139
10.44	132	130	144	153	161	133	149	157	159	147	133	136	138
10.46	131	129	145	155	161	134	150	160	156	146	134	140	140
10.48	129	127	146	156	161	137	151	160	151	147	137	145	141
10.5	126	124	147	155	160	140	151	158	146	148	140	148	140
10.52	123	123	147	153	157	145	152	154	145	151	145	148	139
10.54	121	123	147	150	155	148	153	150	145	152	148	145	137
10.56	119	123	146	148	156	151	154	147	149	153	151	143	136
10.58	120	122	143	148	158	152	154	147	153	153	152	139	136
10.6	122	120	142	151	160	152	152	149	155	153	152	136	137
10.62	124	119	141	154	162	150	149	150	154	154	150	135	142
10.64	126	118	141	158	163	147	147	152	151	153	147	138	146
10.66	127	119	142	160	162	143	147	151	148	151	143	142	149
10.68	128	124	144	160	161	142	148	149	148	150	142	145	151
10.7	128	129	145	158	158	141	149	147	151	147	141	147	151
10.72	127	133	146	155	157	141	151	145	156	145	141	149	151
10.74	128	136	147	151	157	142	153	144	162	142	142	149	151
10.76	126	136	148	147	157	142	153	143	168	142	142	147	150
10.78	124	135	148	142	156	142	154	143	172	142	142	146	149
10.8	122	132	147	141	154	141	155	143	172	144	141	148	147
10.82	121	132	145	144	153	143	157	144	168	147	143	151	144
10.84	121	132	143	148	154	147	158	146	162	149	147	153	141
10.86	121	132	141	152	154	152	159	147	156	151	152	154	140
10.88	121	133	139	154	154	158	161	147	152	151	158	155	142
10.9	122	133	139	153	155	163	161	149	154	149	163	158	146
10.92	123	133	141	148	156	165	161	151	158	147	165	160	150
10.94	123	132	144	144	156	167	160	154	164	145	167	162	153
10.96	124	131	147	143	156	166	160	158	169	145	166	164	154
10.98	126	130	150	144	158	164	159	161	170	148	164	166	153
11	128	129	151	148	161	160	159	163	169	153	160	164	152
11.02	128	127	152	152	164	156	161	164	166	158	156	161	151
11.04	129	126	150	156	163	152	162	162	163	160	152	156	150
11.06	129	125	146	160	163	148	162	162	165	161	148	154	148
11.08	127	125	143	161	162	146	162	162	168	159	146	153	147
11.1	126	126	141	162	162	146	163	164	172	156	146	154	146
11.12	125	128	142	163	162	148	163	165	173	154	148	157	143
11.14	126	130	145	161	162	150	161	167	173	155	150	162	142
11.16	126	131	149	161	164	152	160	170	171	157	152	166	142
11.18	127	129	153	162	164	154	160	174	168	160	154	168	143
11.2	127	128	155	167	165	157	158	178	166	161	157	167	144
11.22	126	125	154	175	166	160	158	182	166	160	160	167	145
11.24	125	124	152	185	168	165	159	185	167	158	165	166	145
11.26	124	125	149	192	170	168	162	185	166	155	168	164	144
11.28	123	128	149	197	170	173	163	185	165	156	173	163	141
11.3	125	131	149	197	171	177	161	184	163	158	177	164	140
11.32	127	133	149	194	171	178	160	187	162	162	178	166	140
11.34	131	134	148	190	173	179	158	191	163	168	179	169	142
11.36	133	135	145	187	175	178	157	195	167	176	178	171	144
11.38	133	135	141	187	178	176	157	197	172	184	176	173	145
11.4	132	135	138	189	178	174	159	197	175	189	174	173	146
11.42	131	136	139	193	177	170	162	195	176	195	170	171	144
11.44	130	137	144	199	175	168	161	193	175	200	168	170	140
11.46	129	138	148	204	175	168	157	192	170	201	168	170	138
11.48	128	137	152	208	178	168	152	193	167	199	168	169	136
11.5	126	135	154	209	185	171	148	192	166	196	171	169	137
11.52	124	132	154	208	196	173	147	190	165	192	173	166	138
11.54	123	129	154	205	205	174	149	187	164	189	174	161	139
11.56	125	126	153	203	209	174	152	183	163	187	174	154	140
11.58	127	126	153	202	209	170	156	179	162	189	170	148	140
11.6	131	128	152	201	204	167	155	178	158	194	167	144	139
11.62	133	130	149	202	201	164	151	180	155	199	164	144	138
11.64	133	133	147	203	196	163	144	184	154	204	163	145	138
11.66	130	136	145	203	195	165	140	185	152	209	165	149	139
11.68	128	138	145	203	197	167	139	186	152	209	167	152	137
11.7	125	138	148	203	194	169	140	186	153	205	169	154	136
11.72	125	134	151	201	190	171	144	184	156	199	171	155	136
11.74	127	132	154	200	186	171	150	179	158	194	171	158	136
11.76	129	131	156	197	182	169	154	173	158	189	169	159	137
11.78	132	130	157	196	182	166	157	167	156	188	166	160	139
11.8	135	129	158	194	184	162	157	161	154	189	162	160	140
11.82	136	130	156	192	191	159	158	154	149	191	159	159	141
11.84	135	131	155	192	198	155	155	151	145	191	155	157	140
11.86	133	132	155	190	200	154	151	152	143	190	154	155	140
11.88	132	132	156	186	200	153	148	154	144	188	153	152	140
11.9	129	135	156	180	199	155	147	157	145	185	155	149	141
11.92	129	138	155	173	194	157	147	160	146	181	157	146	143
11.94	131	141	154	167	187	158	148	161	147	178	158	145	144
11.96	133	144	153	163	184	158	148	157	149	174	158	144	144
11.98	136	147	151	161	181	157	149	153	150	171	157	146	141
12	140	148	151	163	179	155	150	149	150	168	155	150	138
12.02	141	148	154	164	176	152	151	149	150	166	152	153	137
12.04	140	146	160	164	175	149	151	148	152	165	149	154	138
12.06	137	146	165	164	174	147	154	148	152	164	147	153	139
12.08	134	144	167	163	172	144	156	149	153	161	144	151	143
12.1	131	144	168	162	170	143	157	150	153	159	143	152	145
12.12	128	145	167	160	171	141	156	148	154	157	141	154	145
12.14	127	145	163	158	172	143	153	148	154	158	143	160	144
12.16	129	145	161	156	173	143	152	148	154	159	143	165	142
12.18	131	146	160	153	172	145	153	149	154	162	145	168	142
12.2	135	147	161	151	172	146	154	151	155	165	146	167	143
12.22	139	149	162	151	170	147	158	152	156	166	147	163	142
12.24	142	149	162	152	166	147	161	152	157	166	147	157	145
12.26	142	149	161	154	162	147	161	150	154	165	147	153	146
12.28	139	148	161	155	159	147	157	146	151	163	147	151	146
12.3	137	145	160	156	159	147	149	143	147	162	147	152	146
12.32	135	142	161	154	159	147	144	142	145	162	147	151	145
12.34	133	142	162	151	159	148	142	143	145	162	148	151	143
12.36	135	144	164	151	161	150	142	148	146	163	150	150	140
12.38	138	148	166	152	162	152	146	153	150	162	152	147	137
12.4	139	152	165	155	163	156	151	159	154	160	156	145	136
12.42	140	155	163	158	163	158	154	162	155	157	158	146	135
12.44	142	156	163	160	164	158	154	161	155	156	158	147	136
12.46	145	153	164	161	165	155	152	158	153	155	155	150	138
12.48	147	149	167	160	165	151	151	154	152	157	151	152	139
12.5	147	147	171	158	163	147	152	152	150	161	147	155	140
12.52	147	146	175	157	163	144	153	153	148	165	144	157	140
12.54	146	147	178	156	163	144	156	156	148	168	144	157	140
12.56	145	149	178	155	164	147	161	157	149	170	147	157	141
12.58	142	150	178	154	164	152	165	155	150	171	152	158	143
12.6	142	150	178	154	167	156	168	150	152	171	156	157	145
12.62	143	148	178	155	168	157	169	144	154	169	157	157	147
12.64	145	147	178	157	168	157	169	140	156	167	157	157	150
12.66	147	148	178	160	168	155	168	140	158	164	155	158	152
12.68	151	148	178	161	169	153	165	146	159	160	153	156	153
12.7	154	151	176	160	170	152	162	153	159	158	152	153	153
12.72	156	153	172	158	170	152	162	158	156	156	152	151	152
12.74	157	153	170	154	169	154	162	159	153	156	154	149	150
12.76	156	153	167	152	169	157	162	156	152	155	157	147	148
12.78	155	152	166	151	170	158	161	152	151	153	158	148	147
12.8	152	153	165	154	171	159	160	147	153	153	159	151	148
12.82	152	155	166	157	171	161	158	144	157	152	161	155	150
12.84	151	156	169	162	171	162	155	146	161	151	162	157	153
12.86	151	158	170	167	169	164	153	149	163	152	164	158	157
12.88	152	160	171	170	167	165	153	150	163	154	165	157	160
12.9	154	161	173	170	166	165	154	151	164	156	165	155	162
12.92	153	161	174	169	166	164	156	152	164	158	164	152	162
12.94	151	159	173	166	168	162	158	155	166	160	162	149	160
12.96	147	156	173	162	171	159	158	156	168	162	159	147	158
12.98	146	152	173	156	173	159	158	158	168	164	159	149	155
13	146	148	173	153	173	160	157	161	167	164	160	151	153
13.02	147	148	173	153	172	162	156	163	166	164	162	153	151
13.04	150	151	173	155	172	165	156	162	165	165	165	156	151
13.06	153	155	172	160	174	165	156	161	165	166	165	157	153
13.08	155	158	171	165	177	164	158	159	165	166	164	157	156
13.1	156	158	171	169	180	163	162	159	166	166	163	157	159
13.12	156	157	173	171	183	160	164	159	167	166	160	157	162
13.14	158	155	175	169	186	159	166	158	166	164	159	158	163
13.16	161	155	178	168	186	158	167	158	164	162	158	162	163
13.18	163	157	183	168	183	156	166	156	164	163	156	164	164
13.2	165	160	188	169	182	157	165	152	165	166	157	166	164
13.22	166	163	190	171	178	156	164	150	166	170	156	166	165
13.24	165	163	193	172	174	158	166	151	165	175	158	163	166
13.26	162	160	196	173	172	161	170	155	165	179	161	158	166
13.28	160	157	200	173	172	162	173	162	164	180	162	153	167
13.3	158	155	200	172	176	164	175	169	162	180	164	151	167
13.32	158	153	198	172	179	165	173	173	163	178	165	153	166
13.34	160	151	195	171	182	165	168	171	164	178	165	157	165
13.36	164	151	191	171	186	166	162	167	167	179	166	163	165
13.38	167	154	187	171	188	166	158	162	168	180	166	167	164
13.4	170	158	182	169	187	168	157	158	168	180	168	170	164
13.42	170	163	180	169	185	170	160	158	168	179	170	171	163
13.44	169	169	181	169	182	170	164	161	168	175	170	169	164
13.46	167	173	180	168	180	170	167	166	168	173	170	167	167
13.48	166	173	180	165	178	171	169	171	169	173	171	166	169
13.5	166	170	180	164	178	171	171	174	170	175	171	165	171
13.52	167	168	182	163	178	170	173	174	172	178	170	165	172
13.54	169	166	185	163	177	169	175	173	170	181	169	166	173
13.56	171	166	186	165	175	170	178	171	168	180	170	170	173
13.58	173	167	189	170	173	170	181	169	166	177	170	174	171
13.6	172	169	192	175	172	170	182	168	164	172	170	177	170
13.62	172	173	193	177	172	170	180	168	163	170	170	178	169
13.64	171	176	194	178	173	171	177	170	164	171	171	178	167
13.66	170	179	195	178	173	172	174	171	167	176	172	176	166
13.68	170	181	197	177	174	171	170	173	171	181	171	173	166
13.7	170	181	199	179	176	169	168	177	173	188	169	171	168
13.72	171	181	198	183	180	170	169	179	174	190	170	170	170
13.74	172	178	197	188	185	171	171	179	175	190	171	170	173
13.76	172	175	193	192	190	174	175	179	176	185	174	172	178
13.78	173	170	189	192	194	179	178	179	178	183	179	174	181
13.8	175	167	185	190	194	184	182	178	181	181	184	177	182
13.82	178	165	184	188	190	188	183	178	182	181	188	180	183
13.84	179	166	187	185	187	190	181	179	183	182	190	181	183
13.86	178	168	193	183	185	188	180	182	182	184	188	180	181
13.88	178	172	198	183	186	184	178	184	182	186	184	178	180
13.9	177	177	204	185	187	182	177	185	183	187	182	176	180
13.92	174	182	209	188	190	182	179	185	187	189	182	176	184
13.94	171	185	210	192	194	184	182	186	193	191	184	176	189
13.96	170	188	209	197	196	187	185	185	198	194	187	176	194
13.98	172	189	209	200	195	192	187	185	200	197	192	178	198
14	173	188	208	202	194	195	190	187	199	199	195	179	202
14.02	175	186	209	202	193	194	193	188	196	199	194	180	203
14.04	180	183	208	200	193	192	194	188	192	200	192	181	203
14.06	183	181	205	199	193	188	195	188	188	202	188	181	200
14.08	184	180	200	198	195	184	193	188	187	203	184	182	195
14.1	185	178	195	197	199	180	191	188	188	202	180	183	189
14.12	187	180	191	196	203	178	189	186	190	201	178	185	182
14.14	189	182	191	195	208	179	188	187	191	199	179	189	178
14.16	191	186	192	193	213	179	191	189	191	196	179	194	178
14.18	193	191	196	192	216	180	193	190	191	194	180	199	183
14.2	193	198	200	191	217	181	195	192	190	195	181	202	189
14.22	192	203	203	191	216	180	195	192	188	201	180	201	195
14.24	190	206	204	191	213	180	194	191	188	208	180	200	199
14.26	189	203	205	192	211	180	195	189	188	211	180	196	200
14.28	191	198	206	193	211	182	196	187	188	213	182	192	198
14.3	192	192	207	196	211	186	198	188	188	211	186	191	196
14.32	192	188	210	199	211	189	201	191	189	208	189	190	194
14.34	192	186	214	203	211	193	203	195	192	206	193	189	193
14.36	189	189	219	206	209	195	205	201	198	206	195	188	192
14.38	187	193	223	207	206	194	205	205	204	208	194	187	190
14.4	186	196	225	206	204	193	202	208	210	211	193	188	188
14.42	189	197	225	204	204	194	200	208	217	210	194	189	187
14.44	193	198	224	203	205	198	197	207	220	209	198	195	187
14.46	197	199	220	204	206	203	196	207	221	208	203	202	191
14.48	202	203	218	208	208	206	196	204	219	209	206	207	196
14.5	205	205	217	213	211	211	198	201	218	210	211	213	202
14.52	206	208	218	216	214	213	201	199	215	213	213	217	209
14.54	204	207	220	215	217	212	204	197	209	216	212	217	211
14.56	200	204	223	212	221	210	205	198	204	217	210	217	210
14.58	197	200	226	207	226	210	206	200	200	216	210	215	207
14.6	193	199	227	204	227	209	206	205	197	215	209	213	206
14.62	190	200	226	206	226	209	208	212	196	217	209	211	206
14.64	192	204	225	210	224	207	211	216	197	220	207	207	208
14.66	195	209	224	216	221	208	215	219	202	224	208	205	212
14.68	199	211	223	222	217	209	219	219	205	228	209	205	217
14.7	203	210	222	226	215	209	222	218	207	229	209	202	218
14.72	208	208	223	227	216	210	221	218	209	229	210	201	217
14.74	213	206	224	224	221	210	219	218	211	227	210	199	213
14.76	215	205	226	222	228	210	215	218	213	226	210	197	209
14.78	216	205	229	220	237	211	212	219	214	226	211	196	209
14.8	217	208	233	217	243	214	211	218	213	226	214	198	210
14.82	217	211	237	214	244	221	211	216	214	227	221	204	212
14.84	217	213	240	214	239	228	214	215	213	229	228	212	213
14.86	217	214	241	213	232	230	217	215	213	229	230	220	212
14.88	218	214	238	213	226	229	220	217	215	230	229	225	212
14.9	221	214	236	213	224	224	222	221	220	230	224	227	210
14.92	222	214	231	217	226	217	220	225	226	232	217	225	213
14.94	224	212	226	222	232	213	219	227	229	235	213	223	218
14.96	224	211	225	225	239	213	218	227	230	238	213	221	225
14.98	223	210	228	225	243	218	217	226	231	241	218	220	230
15	220	209	233	227	243	223	219	224	229	244	223	220	231

## Sheet: Fig. 3e
Fig. 3e
Duration (min)	Flux (L m-2 h-1)														*Some flux data are missing because of occasional external disturbance to high-precision electronic balance.
	GO	Reaction period (min)						Ratio of Glc to GO
		0	10	20	40	60	80	0	1	5	10	15	20
1	580.198	570.34	138.102	11.898	5.77904	1.35977	4.84419	21.2465	8.24363	5.60907	1.35977	24.8159	8.15864
2	481.785	534.391	131.898	11.2181	5.69405	1.52975	4.33428	21.8414	8.32861	5.60907	1.52975	22.1813	6.28895
3	403.853	494.618	127.394	10.8782	5.52408	1.52975	4.07932	21.6714	8.4136	5.60907	1.52975	20.5666	5.86402
4	348.272	426.034	123.654	10.7932	5.60907	1.52975	4.07932	21.4164	8.49858	5.52408	1.52975	17.5071	5.52408
5	306.289	401.133	119.915	10.3683	5.43909	1.61473	4.07932	21.3314	8.66856	5.52408	1.61473	15.6374	5.35411
6	263.456	380.737	116.346	10.1133	5.52408	1.52975	3.99433	20.8215	8.49858	5.43909	1.52975	13.8527	5.18414
7	236.431	364.079	113.456	10.0283	5.52408	1.61473	3.99433	20.7365	8.58357	5.43909	1.61473	12.5779	5.09915
8	211.53	350.397	110.567	9.85836	5.43909	1.52975	4.07932	20.6516	8.58357	5.52408	1.52975	11.813	4.84419
9	192.238	335.779	107.847	9.85836	5.35411	1.69972	3.99433	20.3966	8.4136	5.43909	1.69972	11.4731	4.84419
10	175.241	321.246	105.212	9.68839	5.43909	1.52975	4.07932	20.2266	8.49858	5.52408	1.52975	11.5581	4.67422
11	160.793	313.258	102.578	9.51841	5.35411	1.52975	3.99433	20.0567	8.4136	5.43909	1.52975	11.3031	4.58924
12	148.98	301.7	100.623	9.34844	5.26912	1.61473	3.99433	19.9717	8.49858	5.35411	1.61473	10.8782	4.41926
13	138.357	290.397	98.6686		5.35411	1.61473	3.90935	19.8017	8.4136	5.43909	1.61473	9.77337	4.33428
14	129.348	279.518	96.6289	9.26346	5.35411	1.52975	3.82436	19.6317	8.4136	5.43909	1.52975	9.26346	4.24929
15	121.02	271.275	94.2493	9.09348	5.26912	1.52975	3.82436	19.6317	8.32861	5.26912	1.52975	8.92351	4.16431
16	112.861	262.436	92.8045	9.43343	5.35411	1.52975	3.90935	19.4618	8.32861	5.35411	1.52975	8.83853	4.16431
17	106.572	254.108	90.8499	9.34844	5.26912	1.61473	3.82436	19.4618	8.32861	5.35411	1.61473	8.58357	3.99433
18	100.708	246.629	89.4051	9.09348	5.26912	1.52975	3.73938	19.3768	8.32861	5.26912	1.52975	8.15864	3.82436
19	95.4391	238.895	87.8754	9.09348	5.26912	1.61473	3.82436	19.2918	8.15864	5.35411	1.61473	7.90368	3.82436
20	91.4448	232.776	86.0907	8.92351	5.26912	1.52975	3.82436	19.2068	8.24363	5.26912	1.52975	7.90368	3.65439
21	87.1955	226.572	84.9858	9.09348	5.18414	1.61473	3.73938	19.1218	8.24363	5.26912	1.61473	7.56374	3.73938
22	83.3711	220.368	83.6261	8.83853	5.26912	1.52975	3.82436	19.0368	8.24363	5.26912	1.52975	7.47875	3.56941
23	79.9717	213.399	82.0963	8.83853	5.26912	1.52975	3.90935	18.9518	8.15864	5.35411	1.52975	7.47875	3.48442
24	77.0822	208.555	81.3314	8.92351	5.18414	1.52975	3.82436	18.9518	8.24363	5.35411	1.52975	7.39377	3.48442
25	74.8725	203.371	79.9717	8.92351	5.18414	1.44476	3.90935	18.8669	8.15864	5.18414	1.44476	7.13881	3.48442
26	72.068	198.357	78.9518	9.0085	5.09915	1.61473	3.99433	18.6119	8.07365	5.26912	1.61473	7.13881	3.39943
27	69.6884	193.513	78.102	9.0085	5.26912	1.61473	3.90935	18.7819	8.15864	5.43909	1.61473	7.05382	3.31445
28	67.3088	188.074	76.7422	9.0085	5.18414	1.52975	3.82436	18.6119	8.07365	5.26912	1.52975	6.79887	3.22946
29	65.0992	184.164	75.8924	9.0085	5.01416	1.52975	3.73938	18.6119	8.15864	5.26912	1.52975	6.45892	3.22946
30	63.3144	180	75.0425	8.92351	5.18414	1.52975	3.65439	18.6969	8.07365	5.26912	1.52975	6.28895	3.22946
31	61.6997	176.346	74.1076	8.83853	5.09915	1.44476	3.82436	18.3569	8.07365	5.18414	1.44476	5.86402	3.14448
32	60.255	172.606	73.0878	8.92351	5.09915	1.52975	3.65439	18.6119	8.15864	5.26912	1.52975	6.28895	3.14448
33	58.8102	168.272	72.3229	9.0085	5.18414	1.52975	3.82436	18.3569	7.98867	5.18414	1.52975	6.03399	2.9745
34	57.1105	165.467	71.5581	9.0085	5.01416	1.44476	3.65439	18.4419	8.07365	5.26912	1.44476	6.03399	3.14448
35	55.8357	161.813	70.7082	8.66856	5.09915	1.52975	3.48442	18.4419	7.90368	5.26912	1.52975	5.94901	2.9745
36	54.5609	159.008	70.0283	8.66856	5.09915	1.52975	3.56941	18.187	7.98867	5.18414	1.52975	6.6289	2.9745
37	53.4561	155.014	69.0935	8.58357	5.01416	1.44476	3.65439	18.3569	7.90368	5.18414	1.44476	6.6289	2.88952
38	52.2663	152.465	68.5836	8.75354	5.01416	1.52975	3.56941	18.272	7.98867	5.18414	1.52975	6.11898	2.88952
39	51.0765	149.83	67.7337	8.75354	5.09915	1.52975	3.56941	18.272	7.90368	5.09915	1.52975	5.60907	2.88952
40	50.3116	146.941	67.2238	8.58357	5.01416	1.52975	3.65439	18.187	7.90368	5.18414	1.52975	5.43909	2.80453
41	49.2068	143.881	66.289	8.58357	5.01416	1.44476	3.56941	18.102	7.98867	5.26912	1.44476	5.35411	2.71955
42	48.6969	141.841	65.949	8.49858	5.01416	1.52975	3.65439	18.187	7.8187	5.09915	1.52975	5.43909	2.71955
43	47.6771	139.462	65.1841	8.4136	5.01416	1.52975	3.56941	18.017	7.90368	5.18414	1.52975	5.60907	2.63456
44	46.9122	137.167	64.7592	8.58357	5.01416	1.44476	3.56941	18.272	7.90368	5.18414	1.44476	5.43909	2.71955
45	46.2323	134.618	64.2493	8.58357	5.09915	1.44476	3.56941	18.102	7.8187	5.18414	1.44476	5.43909	2.71955
46	45.2125	131.983	63.3144	8.66856	4.92918	1.52975	3.56941	18.017	7.8187	5.09915	1.52975	5.18414	2.54958
47	44.7875	130.368	62.9745	8.66856	4.92918	1.44476	3.56941	18.017	7.73371	5.09915	1.44476	4.92918	2.54958
48	43.9377	128.329	62.4646	8.66856	5.01416	1.52975	3.65439	18.102	7.8187	5.18414	1.52975	4.92918	2.63456
49	43.1728	126.374	61.9547	8.58357	4.92918	1.44476	3.56941	18.017	7.73371	5.18414	1.44476	4.75921	2.54958
50	42.5779	124.164	61.1898	8.75354	4.92918	1.44476	3.56941	18.017	7.8187	5.09915	1.44476	4.75921	2.54958
51	41.898	122.465	60.8499	8.49858	4.92918	1.44476	3.56941	17.847	7.64873	5.09915	1.44476	4.67422	2.46459
52	41.3881	120.85	60.3399	8.58357	5.01416	1.52975	3.56941	17.847	7.73371	5.09915	1.52975	4.75921	2.46459
53	40.8782	119.15	60	8.49858	4.84419	1.44476	3.56941	18.017	7.73371	5.09915	1.44476	4.58924	2.46459
54	40.1983	117.195	59.1501	8.58357	5.01416	1.52975	3.65439	17.932	7.64873	5.09915	1.52975	4.41926	2.3796
55	39.8584	115.156	58.9802	8.49858	4.75921	1.44476	3.48442	17.847	7.64873	5.18414	1.44476	4.58924	2.3796
56	39.4334	113.881	58.4703	8.4136	4.92918	1.35977	3.48442	17.847	7.56374	5.01416	1.35977	4.92918	2.29462
57	38.9235	112.266	58.0453	8.49858	4.92918	1.52975	3.65439	17.932	7.47875	5.18414	1.52975	4.58924	2.3796
58	38.5836	110.907	57.6204	8.32861	4.92918	1.44476	3.48442	17.847	7.64873	5.01416	1.44476	4.58924	2.3796
59	38.0737	109.462	57.0255	8.4136	4.84419	1.44476	3.56941	17.932	7.64873	5.18414	1.44476	4.50425	2.29462
60	37.7337	107.677	56.8555	8.32861	4.92918	1.44476	3.56941	17.762	7.56374	5.01416	1.44476	4.50425	2.29462
61	37.3938	105.297	56.3456	8.32861	4.84419	1.52975	3.48442	17.847	7.56374	5.09915	1.52975	4.33428	2.29462
62	36.7989	103.853	56.0907	8.32861	4.84419	1.35977	3.56941	17.762	7.56374	5.09915	1.35977	4.41926	2.20963
63	36.5439	102.918	55.4958	8.32861	4.84419	1.44476	3.56941	17.762	7.47875	5.09915	1.44476	4.41926	2.20963
64	35.949	101.048	55.3258	8.24363	4.84419	1.44476	3.56941	17.762	7.56374	5.09915	1.44476	4.67422	2.29462
65	35.779	100.283	54.9008	8.4136	4.75921	1.52975	3.56941	17.6771	7.47875	5.09915	1.52975	4.58924	2.12465
66	35.3541	99.0085	54.7309	8.24363	4.84419	1.35977	3.39943	17.762	7.47875	5.09915	1.35977	4.41926	2.20963
67	34.9292	97.8187	54.136	8.32861	4.84419	1.44476	3.56941	17.762	7.56374	5.01416	1.44476	4.41926	2.20963
68	34.9292	96.7139	54.051	8.32861	4.84419	1.35977	3.56941	17.6771	7.47875	5.01416	1.35977	4.33428	2.12465
69	34.3343	95.1841	53.6261	8.24363	4.75921	1.44476	3.48442	17.6771	7.47875	5.09915	1.44476	4.33428	2.12465
70	34.0793	94.4193	53.2861	8.32861	4.92918	1.44476	3.48442	17.6771	7.47875	5.01416	1.44476	4.16431	2.12465
71	33.8244	93.0595	53.1161	8.24363	4.67422	1.44476	3.48442	17.6771	7.47875	5.01416	1.44476	4.16431	2.20963
72	33.3994	92.2096	52.6062	8.32861	4.84419	1.44476	3.56941	17.5921	7.39377	5.01416	1.44476	3.99433	2.03966
73	33.1445	90.7649	52.4363	8.15864	4.84419	1.35977	3.48442	17.6771	7.47875	5.09915	1.35977	3.99433	2.12465
74	32.8045	90.085	52.0113	8.32861	4.75921	1.44476	3.48442	17.6771	7.47875	5.01416	1.44476	3.90935	2.03966
75	32.5496	89.3201	51.9263	8.24363	4.75921	1.35977	3.48442	17.5071	7.39377	5.01416	1.35977	3.73938	2.03966
76	32.3796	88.2153	51.3314	8.15864	4.84419	1.44476	3.48442	17.6771	7.39377	5.09915	1.44476	3.90935	2.03966
77	32.0397	87.4504	51.3314	8.4136	4.67422	1.35977	3.39943	17.5921	7.30878	5.01416	1.35977	3.73938	2.03966
78	31.7847	86.1756	50.9915	8.4136	4.92918	1.44476	3.48442	17.5071	7.39377	5.01416	1.44476	3.39943	2.03966
79	31.6147	85.6657	50.6516	8.32861	4.67422	1.44476	3.48442	17.5071	7.30878	5.01416	1.44476	3.39943	1.86969
80	31.4448	84.7309	50.3116	8.49858	4.75921	1.44476	3.39943	17.5921	7.39377	4.92918	1.44476	3.39943	2.03966
81	31.4448	84.136	50.0567	8.4136	4.75921	1.35977	3.48442	17.5921	7.2238	5.01416	1.35977	3.48442	1.95467
82	30.9348	83.0312	49.9717	8.49858	4.67422	1.52975	3.39943	17.5071	7.39377	5.01416	1.52975	3.48442	1.95467
83	30.7649	82.3513	49.6317	8.4136	4.84419	1.35977	3.48442	17.4221	7.30878	5.01416	1.35977	3.39943	1.95467
84	30.7649	81.5864	49.4618	8.24363	4.75921	1.27479	3.39943	17.5071	7.39377	5.01416	1.27479	3.56941	1.86969
85	30.5099	80.7365	48.8669	8.4136	4.67422	1.1898	3.39943	17.5071	7.30878	4.92918	1.1898	3.31445	1.95467
86	29.6601	80.0567	49.0368	8.32861	4.84419		3.48442	17.4221	7.2238	5.01416		3.31445	1.86969
87	30.6799	79.1218	48.6119	8.49858	4.67422	1.7847	3.39943	17.5071	7.30878	4.92918	1.7847	3.22946	1.86969
88	29.5751	78.4419	48.6119	8.4136	4.75921	1.44476	3.48442	17.4221	7.30878	5.01416	1.44476	3.14448	1.95467
89	30	77.5921	46.8272	8.4136	4.67422	1.35977	3.39943	17.4221	7.2238	5.01416	1.35977	3.14448	1.69972
90	30.085	76.8272	46.9972	8.32861	4.75921	1.44476	3.31445	17.4221	7.2238	5.01416	1.44476	3.22946	1.86969
91	28.6402	75.9773	46.3173	8.32861	4.67422	1.44476	3.48442	17.4221	7.30878	4.92918	1.44476	3.14448	1.7847
92	30.085	75.3824	46.0623	8.4136	4.75921	1.35977	3.39943	17.5071	7.2238	5.01416	1.35977	3.05949	1.86969
93	28.9802	75.0425	45.9773	8.24363	4.84419	1.35977	3.39943	17.4221	7.30878	5.01416	1.35977	3.05949	1.69972
94	28.5552	74.1926	45.6374	8.24363	4.58924	1.1898	3.31445	17.3371	7.2238	4.84419	1.1898	3.05949	1.86969
95	29.915	73.7677	44.6176	8.32861	4.67422	1.35977	3.39943	17.4221	7.13881	5.01416	1.35977	3.05949	1.69972
96	28.5552	72.9178	46.6572	8.32861	4.75921	1.27479	3.39943	17.3371	7.30878	4.92918	1.27479	2.88952	1.7847
97	27.7054	72.5779	44.0227	8.32861	4.67422	1.27479	3.31445	17.3371	7.13881	4.92918	1.27479	3.05949	1.69972
98	28.4703	71.813	46.0623	8.4136	4.75921	1.35977	3.48442	17.4221	7.30878	4.92918	1.35977	2.88952	1.7847
99	28.3853	71.3031	44.8725	8.24363	4.67422	1.44476	3.31445	17.3371	7.2238	5.01416	1.44476	2.88952	1.69972
100	28.3003	70.7082	43.4278	8.24363	4.67422	1.27479	3.31445	17.3371	7.13881	4.92918	1.27479	2.9745	1.69972
101	28.8102	70.2833	44.4476	8.15864	4.75921	1.44476	3.39943	17.3371	7.2238	4.92918	1.44476	2.88952	1.69972
102	27.3654	69.6034	44.2776	8.32861	4.67422	1.27479	3.31445	17.3371	7.30878	4.92918	1.27479	2.88952	1.69972
103	27.8754	69.1785	44.9575	8.32861	4.67422	1.52975	3.31445	17.2521	7.30878	5.01416	1.52975	2.80453	1.69972
104	28.1303	68.5836	43.2578	8.15864	4.75921	1.35977	3.39943	17.3371	7.2238	4.92918	1.35977	2.80453	1.61473
105	27.2805	67.8187	43.7677	8.24363	4.67422	1.27479	3.39943	17.2521	7.30878	4.92918	1.27479	2.88952	1.69972
106	27.5354	67.6487	43.5977	8.15864	4.67422	1.1898	3.31445	17.4221	7.2238	4.84419	1.1898	2.80453	1.61473
107	27.3654	67.1388	43.3428	8.15864	4.67422	1.35977	3.31445	17.1671	7.2238	5.01416	1.35977	2.80453	1.61473
108	27.2805	66.4589	44.2776	8.24363	4.75921	1.35977	3.31445	17.3371	7.2238	4.84419	1.35977	2.80453	1.61473
109	27.1955	65.949	42.238	8.24363	4.67422	1.1898	3.39943	17.2521	7.2238	4.92918	1.1898	2.71955	1.61473
110	28.2153	65.864	43.0028	8.24363	4.58924	1.35977	3.31445	17.2521	7.30878	4.92918	1.35977	2.71955	1.52975
111	25.9207	65.0992	42.6629	8.32861	4.67422	1.35977	3.39943	17.1671	7.13881	5.01416	1.35977	2.80453	1.61473
112	26.8555	64.7592	42.6629	8.32861	4.67422		3.31445	17.1671	7.2238	4.84419		2.71955	1.52975
113	26.8555	64.2493	42.4929	8.24363	4.67422	0.934844	3.31445	17.2521	7.2238	4.92918	0.934844	2.71955	1.52975
114	27.1955	63.7394	42.4929	8.24363	4.67422	1.27479	3.39943	17.3371	7.2238	4.84419	1.27479	2.71955	1.52975
115	26.1756	63.8244	42.068	8.4136	4.58924	1.27479	3.22946	17.1671	7.13881	4.92918	1.27479	2.63456	1.52975
116	26.6006	63.0595	42.068	8.15864	4.75921	1.27479	3.31445	17.2521	7.13881	4.92918	1.27479	2.63456	1.52975
117	26.4306	62.7195	41.898	8.24363	4.58924	1.35977	3.39943	17.1671	7.13881	4.84419	1.35977	2.63456	1.44476
118	26.4306	62.1246	41.728	8.24363	4.67422	1.35977	3.22946	17.2521	7.2238	4.92918	1.35977	2.54958	1.52975
119	26.3456	61.9547	41.6431	8.15864	4.67422	1.27479	3.31445	17.1671	7.2238	4.92918	1.27479	2.63456	1.44476
120	26.1756	61.5297	41.3881	8.24363	4.58924	1.35977	3.31445	17.1671	7.13881	4.84419	1.35977	2.71955	1.52975
121	26.2606	61.3598	41.3881	8.24363	4.67422	1.35977	3.39943	17.1671	7.2238	4.92918	1.35977	2.54958	1.44476
122	26.0057	60.8499	41.2181	8.15864	4.58924	1.35977	3.22946	17.1671	7.13881	4.92918	1.35977	2.63456	1.52975
123	26.0907	60.5099	41.0482	8.24363	4.67422	1.35977	3.31445	17.0821	7.13881	4.84419	1.35977	2.54958	1.35977
124	25.9207	60.3399	40.7932	8.24363	4.58924	1.35977	3.31445	17.2521	7.13881	4.84419	1.35977	2.54958	1.52975
125	25.7507	59.745	40.8782	8.24363	4.67422	1.35977	3.22946	17.0821	7.13881	4.84419	1.35977	2.54958	1.44476
126	25.8357	59.6601	40.6232	8.24363	4.50425	1.35977	3.22946	17.1671	7.13881	4.92918	1.35977	2.54958	1.35977
127	25.6657	58.8952	40.5382	8.24363	4.67422	1.44476	3.31445	17.0821	7.13881	4.92918	1.44476	2.46459	1.52975
128	25.6657	58.7252	40.4533	8.24363	4.67422	1.27479	3.31445	17.1671	6.96884	4.92918	1.27479	2.54958	1.44476
129	25.4958	58.3853	40.2833	8.24363	4.58924	1.35977	3.22946	17.1671	7.13881	4.84419	1.35977	2.71955	1.44476
130	25.4108	58.2153	40.1983	8.24363	4.58924	1.35977	3.22946	17.0821	7.05382	4.84419	1.35977	2.71955	1.35977
131	25.4958	57.8754	40.1133	8.24363	4.58924	1.35977	3.22946	17.0821	7.05382	4.92918	1.35977	2.71955	1.35977
132	25.2408	57.2805	39.9433	8.15864	4.67422	1.35977	3.31445	17.1671	7.05382	4.75921	1.35977	2.63456	1.44476
133	25.3258	57.2805	39.6034	8.24363	4.50425	1.35977	3.22946	16.9972	7.05382	4.92918	1.35977	2.63456	1.44476
134	25.2408	56.7705	39.7734	8.15864	4.67422	1.35977	3.22946	17.0821	7.05382	4.84419	1.35977	2.63456	1.35977
135	25.0708	56.6006	39.6884	8.15864	4.50425	1.35977	3.22946	17.1671	6.96884	4.84419	1.35977	2.54958	1.35977
136	25.0708	56.0057	39.4334	8.15864	4.67422	1.35977	3.22946	17.0821	7.05382	4.84419	1.35977	2.63456	1.35977
137	24.9858	56.1756	39.1785	8.15864	4.58924	1.27479	3.22946	17.0821	7.05382	4.92918	1.27479	2.63456	1.35977
138	25.0708	55.6657	39.1785	8.15864	4.58924	1.44476	3.22946	17.1671	7.05382	4.84419	1.44476	2.54958	1.35977
139	24.9008	55.4108	39.1785	8.24363	4.58924	1.35977	3.22946	16.9972	6.96884	4.84419	1.35977	2.54958	1.35977
140	24.7309	54.9858	38.9235	8.15864	4.58924	1.35977	3.22946	17.0821	7.05382	4.84419	1.35977	2.63456	1.27479
141	24.8159	54.9858	38.9235	8.24363	4.58924	1.35977	3.14448	17.1671	6.88385	4.75921	1.35977	2.54958	1.35977
142	24.7309	54.4759	38.6686	8.15864	4.41926	1.44476	3.22946	16.9972	7.05382	4.92918	1.44476	2.54958	1.27479
143	24.6459	54.3059	38.5836	8.24363	4.67422	1.35977	3.22946	17.0821	6.96884	4.84419	1.35977	2.63456	1.27479
144	24.6459	53.966	38.5836	8.24363	4.58924	1.35977	3.22946	16.9972	7.05382	4.84419	1.35977	2.54958	1.35977
145	24.5609	53.6261	38.4136	8.24363	4.58924	1.35977	3.22946	17.0821	7.05382	4.84419	1.35977	2.63456	1.35977
146	24.9858	53.2861	38.2436	8.24363	4.50425	1.35977	3.14448	17.1671	6.96884	4.84419	1.35977	2.46459	1.1898
147	24.051	53.3711	38.1586	8.24363	4.58924	1.35977	3.22946	16.9122	6.96884	4.84419	1.35977	2.54958	1.27479
148	24.4759	53.0312	38.1586	8.15864	4.50425	1.35977	3.14448	17.0821	6.96884	4.84419	1.35977	2.46459	1.27479
149	24.3059	52.4363	37.9037	8.15864	4.58924	1.35977	3.22946	17.0821	6.96884	4.84419	1.35977	2.54958	1.27479
150	24.3059	52.4363	37.8187	8.24363	4.50425	1.35977	3.14448	16.9972	6.96884	4.84419	1.35977	2.46459	1.27479
151	24.3059	52.3513	37.8187	8.24363	4.58924	1.35977	3.22946	17.0821	6.96884	4.84419	1.35977	2.63456	1.27479
152	24.221	52.0113	37.5637	8.07365	4.50425	1.35977	3.14448	16.9972	6.96884	4.84419	1.35977	2.63456	1.27479
153	24.3059	51.6714	37.4788	8.15864	4.58924	1.44476	3.22946	16.9972	6.88385	4.84419	1.44476	2.63456	1.1898
154	24.221	51.4164	37.5637	8.24363	4.58924	1.27479	3.14448	16.9972	6.96884	4.75921	1.27479	2.63456	1.27479
155	24.136	51.4164	37.2238	8.07365	4.50425	1.35977	3.14448	16.9972	6.88385	4.92918	1.35977	2.54958	1.1898
156	24.051	51.1615	37.3088	8.24363	4.50425	1.35977	3.14448	17.0821	6.88385	4.75921	1.35977	2.54958	1.1898
157	24.051	50.8215	37.2238	8.15864	4.58924	1.35977	3.14448	16.9972	6.88385	4.84419	1.35977	2.3796	1.27479
158	24.051	50.3966	37.1388	8.15864	4.50425	1.35977	3.05949	16.9972	6.88385	4.84419	1.35977	2.46459	1.1898
159	23.966	50.4816	36.8839	8.24363	4.50425	1.35977	3.22946	16.9972	6.96884	4.84419	1.35977	2.46459	1.27479
160	23.881	50.3116	36.9688	8.15864	4.50425	1.35977	3.05949	16.9972	6.88385	4.75921	1.35977	2.46459	1.1898
161	23.796	50.0567	36.8839	8.15864	4.58924	1.35977	3.14448	16.9972	6.88385	4.84419	1.35977	2.3796	1.1898
162	23.796	49.8867	36.7139	8.15864	4.50425	1.44476	3.14448	16.9972	6.96884	4.84419	1.44476	2.3796	1.27479
163	23.711	49.3768	36.7139	8.07365	4.50425	1.27479	3.14448	16.9972	6.88385	4.84419	1.27479	2.29462	1.1898
164	23.796	49.3768	36.4589	8.15864	4.58924	1.35977	3.05949	16.9122	6.79887	4.75921	1.35977	2.3796	1.10482
165	23.6261	48.6119	36.4589	8.15864	4.41926	1.35977	3.14448	16.9972	6.88385	4.84419	1.35977	2.20963	1.27479
166	23.6261	49.4618	36.4589	8.07365	4.58924	1.35977	3.14448	16.9972	6.88385	4.75921	1.35977	2.29462	1.10482
167	23.5411	48.8669	36.289	8.15864	4.50425	1.35977	3.14448	16.9122	6.88385	4.84419	1.35977	2.29462	1.1898
168	23.5411	48.4419	36.119	8.07365	4.58924	1.27479	3.05949	16.9972	6.88385	4.67422	1.27479	2.20963	1.1898
169	23.6261	48.3569	36.204	8.07365	4.41926	1.35977	3.05949	16.9122	6.88385	4.84419	1.35977	2.29462	1.1898
170	23.4561	47.6771	36.204	8.07365	4.50425	1.35977	3.14448	16.9972	6.88385	4.75921	1.35977	2.20963	1.10482
171	23.4561	48.5269	36.034	8.07365	4.58924	1.35977	3.14448	16.9972	6.88385	4.84419	1.35977	2.20963	1.10482
172	23.3711	47.6771	35.949	8.07365	4.50425	1.35977	3.05949	16.9122	6.88385	4.75921	1.35977	2.29462	1.1898
173	23.3711	47.6771	35.779	8.15864	4.50425	1.44476	3.14448	16.9972	6.88385	4.75921	1.44476	2.29462	1.10482
174	23.3711	47.6771	35.864	8.07365	4.50425	1.35977	3.05949	16.9122	6.79887	4.75921	1.35977	2.20963	1.1898
175	23.2861	47.2521	35.6941	8.15864	4.50425	1.27479	3.05949	16.9972	6.88385	4.84419	1.27479	2.20963	1.01983
176	23.3711	47.1671	35.6941	8.15864	4.50425	1.35977	3.05949	16.8272	6.88385	4.75921	1.35977	2.29462	1.10482
177	23.2861	46.9972	35.4391	8.07365	4.50425	1.35977	3.05949	16.9972	6.79887	4.84419	1.35977	2.20963	1.1898
178	23.2861	46.6572	35.5241	8.07365	4.50425	1.27479	3.14448	16.9122	6.88385	4.67422	1.27479	2.20963	1.10482
179	23.2861	46.7422	35.3541	8.07365	4.50425	1.35977	3.05949	16.8272	6.71388	4.84419	1.35977	2.20963	1.10482
180	23.2011	46.4023	35.4391	7.98867	4.50425	1.35977	3.14448	16.9972	6.79887	4.75921	1.35977	2.20963	1.01983
181	23.2861	46.3173	35.1841	8.07365	4.50425	1.35977	3.05949	16.8272	6.79887	4.67422	1.35977	2.12465	1.1898
182	23.2011	46.1473	35.0992	7.90368	4.41926	1.27479	3.05949	16.9972	6.79887	4.84419	1.27479	2.12465	1.01983
183	23.0312	46.1473	35.1841	7.8187	4.58924	1.35977	3.14448	16.9122	6.79887	4.67422	1.35977	2.12465	1.1898
184	23.2011	46.0623	35.0142	7.90368	4.41926	1.35977	3.05949	16.9122	6.79887	4.75921	1.35977	2.12465	1.10482
185	22.9462	45.2125	35.0142	7.90368	4.50425	1.35977	3.05949	16.9122	6.71388	4.84419	1.35977	2.12465	1.01983
186	23.1161	45.7224	34.8442	7.90368	4.41926	1.27479	3.05949	16.7422	6.79887	4.75921	1.27479	2.03966	1.01983
187	23.0312	45.2125	34.7592	7.90368	4.50425	1.35977	3.05949	16.9972	6.71388	4.75921	1.35977	2.12465	1.1898
188	22.9462	45.5524	34.8442	7.90368	4.50425	1.35977	3.05949	16.8272	6.71388	4.67422	1.35977	2.03966	1.01983
189	22.9462	45.1275	34.7592	7.90368	4.41926	1.35977	3.05949	16.8272	6.71388	4.84419	1.35977	2.12465	1.10482
190	22.7762	44.4476	34.4193	7.8187	4.50425	1.27479	3.05949	16.9122	6.71388	4.67422	1.27479	2.20963	1.01983
191	22.8612	45.2975	34.6742	7.98867	4.50425	1.35977	3.05949	16.9122	6.71388	4.75921	1.35977	2.03966	1.10482
192	23.2011	44.6176	34.5042	7.90368	4.50425	1.35977	3.05949	16.8272	6.71388	4.75921	1.35977	2.03966	1.10482
193	22.2663	44.2776	34.4193	7.8187	4.41926	1.35977	3.05949	16.9122	6.71388	4.84419	1.35977	2.12465	1.01983
194	22.8612	44.6176	34.4193	7.90368	4.50425	1.35977	3.05949	16.8272	6.71388	4.67422	1.35977	1.95467	1.10482
195	22.6062		34.2493	7.90368	4.41926	1.35977	3.14448	16.9122	6.79887	4.75921	1.35977	2.12465	0.934844
196	22.6912	42.3229	34.2493	7.90368	4.41926	1.27479	2.9745	16.7422	6.79887	4.75921	1.27479	2.12465	1.10482
197	22.6912	44.1076	34.2493	7.90368	4.50425	1.35977	3.05949	16.9122	6.79887	4.75921	1.35977	2.03966	1.01983
198	22.6062	43.0878	34.0793	7.90368	4.41926	1.35977	3.05949	16.8272	6.71388	4.67422	1.35977	2.03966	1.01983
199	22.6062	43.6827	33.9943	7.90368	4.50425	1.27479	3.05949	16.8272	6.79887	4.75921	1.27479	2.12465	1.01983
200	22.6062	42.8329	33.9943	7.90368	4.50425	1.35977	2.9745	16.8272	6.79887	4.75921	1.35977	2.03966	1.01983
201	22.6912	43.3428	33.9093	7.90368	4.41926	1.35977	3.14448	16.8272	6.71388	4.67422	1.35977	2.03966	1.01983
202	22.6062	44.1076	33.9093	7.90368	4.50425	1.35977	3.05949	16.8272	6.79887	4.75921	1.35977	2.03966	1.01983
203	22.5212	41.813	33.7394	7.90368	4.33428	1.27479	2.9745	16.9122	6.71388	4.75921	1.27479	1.95467	1.01983
204	22.5212	42.6629	33.8244	7.8187	4.50425	1.35977	3.05949	16.7422	6.71388	4.67422	1.35977	2.03966	1.01983
205	22.5212	42.8329	33.6544	7.90368	4.41926	1.35977	2.9745	16.8272	6.71388	4.75921	1.35977	1.95467	1.01983
206	22.5212	43.5977	33.6544	7.90368	4.50425	1.35977	3.05949	16.8272	6.71388	4.75921	1.35977	1.95467	0.934844
207	22.5212	41.3881	33.6544	7.98867	4.50425	1.27479	3.05949	16.7422	6.71388	4.67422	1.27479	2.03966	1.01983
208	22.4363	42.4079	33.3994	7.8187	4.41926	1.35977	2.9745	16.9122	6.6289	4.75921	1.35977	1.95467	1.01983
209	22.4363	43.1728	33.4844	7.90368	4.41926	1.35977	2.9745	16.7422	6.6289	4.67422	1.35977	2.03966	1.01983
210	22.4363	41.0482	33.3144	7.8187	4.50425	1.35977	3.05949	16.7422	6.71388	4.75921	1.35977	2.03966	1.01983
211	22.4363	42.068	33.3994	7.90368	4.41926	1.27479	3.05949	16.8272	6.6289	4.75921	1.27479	2.03966	1.01983
212	22.5212	41.983	33.2295	7.98867	4.41926	1.35977	2.9745	16.7422	6.71388	4.67422	1.35977	2.03966	1.01983
213	22.3513	41.728	33.2295	7.90368	4.41926	1.35977	3.05949	16.8272	6.71388	4.75921	1.35977	1.95467	0.934844
214	22.2663	41.5581	33.2295	7.98867	4.50425	1.27479	2.9745	16.6572	6.54391	4.67422	1.27479	2.03966	1.01983
215	22.2663	41.813	33.0595	7.98867	4.41926	1.27479	3.05949	16.8272	6.6289	4.67422	1.27479	2.03966	0.934844
216	22.2663	41.4731	33.0595	7.98867	4.41926	1.35977	2.9745	16.7422	6.6289	4.75921	1.35977	2.12465	1.01983
217	22.3513	41.3881	32.8895	8.07365	4.41926	1.35977	2.9745	16.8272	6.6289	4.67422	1.35977	2.03966	0.934844
218	22.0963	41.0482	32.8895	8.07365	4.41926	1.35977	2.9745	16.6572	6.6289	4.67422	1.35977	2.03966	1.01983
219	22.1813	41.3881	32.9745	7.98867	4.50425	1.35977	2.9745	16.7422	6.54391	4.67422	1.35977	2.03966	0.934844
220	22.1813	41.1331	32.7195	7.98867	4.41926	1.27479	2.9745	16.7422	6.6289	4.67422	1.27479	2.03966	0.934844

## Sheet: Fig. 4a
Fig. 4a
2θ (°)		Intensity
	GO	Reaction period (min)						Ratio of Glc to GO
		0	10	20	40	60	80	0	1	5	10	15	20
5	58	86	60	72	74	71	72	78	65	56	71	70	73
5.02	58	86	60	72	74	71	72	78	65	56	71	70	73
5.04	58	86	60	72	74	71	72	78	65	56	71	70	73
5.06	59	87	61	72	74	72	72	78	67	55	72	70	73
5.08	60	88	63	72	74	73	72	79	69	55	73	70	73
5.1	59	89	65	73	74	74	73	82	70	54	74	71	73
5.12	59	93	67	74	73	74	73	84	72	53	74	72	73
5.14	58	96	69	77	71	74	75	88	73	54	74	72	74
5.16	58	98	70	79	71	75	76	90	73	55	75	71	76
5.18	58	99	71	81	74	77	78	91	73	58	77	70	77
5.2	58	100	72	82	76	78	79	92	74	60	78	68	80
5.22	58	101	72	83	77	77	79	91	75	62	77	67	80
5.24	58	101	72	83	78	76	79	91	75	63	76	68	80
5.26	58	101	72	83	78	74	79	91	74	63	74	71	80
5.28	58	102	73	83	75	74	79	91	73	62	74	75	79
5.3	60	101	73	83	73	73	80	90	73	61	73	78	79
5.32	61	100	73	84	71	74	82	90	72	61	74	80	79
5.34	62	99	73	85	71	77	84	90	71	63	77	80	81
5.36	64	98	72	86	71	79	86	89	70	65	79	78	82
5.38	64	100	71	87	72	80	88	88	71	67	80	76	83
5.4	65	102	72	87	74	82	89	88	71	67	82	75	83
5.42	66	105	74	86	76	84	89	89	71	66	84	77	82
5.44	67	110	75	84	78	86	88	89	71	64	86	79	81
5.46	68	113	76	83	80	88	86	89	73	62	88	82	80
5.48	68	114	78	84	83	89	84	89	74	62	89	84	80
5.5	71	115	78	86	84	89	83	89	74	64	89	84	81
5.52	73	116	77	88	85	89	82	90	74	67	89	83	82
5.54	74	118	76	90	86	86	81	91	75	70	86	80	82
5.56	74	119	76	92	85	83	80	93	76	72	83	77	82
5.58	74	121	77	91	84	81	79	95	78	73	81	74	82
5.6	75	123	78	88	83	80	78	95	78	71	80	72	82
5.62	74	122	81	85	82	79	78	93	77	69	79	73	82
5.64	74	120	85	83	82	81	80	92	76	67	81	76	84
5.66	75	119	86	82	82	84	83	92	74	67	84	78	86
5.68	76	119	86	81	83	86	87	95	73	68	86	80	87
5.7	77	122	84	81	83	88	88	97	74	69	88	81	87
5.72	79	126	82	83	83	88	89	101	75	72	88	81	87
5.74	81	130	78	85	83	87	89	103	79	73	87	78	86
5.76	83	131	76	88	82	87	88	103	82	73	87	77	87
5.78	84	130	76	92	81	86	87	102	84	72	86	77	88
5.8	84	127	77	95	83	87	87	100	87	71	87	77	89
5.82	83	123	79	97	85	88	90	100	91	70	88	78	88
5.84	81	121	83	98	87	89	91	99	93	68	89	79	88
5.86	80	121	87	98	89	88	92	98	93	68	88	81	87
5.88	80	122	90	96	90	89	92	98	91	69	89	82	85
5.9	81	124	91	95	89	89	91	98	88	72	89	84	85
5.92	84	127	92	97	87	90	88	100	83	74	90	86	86
5.94	88	131	91	100	86	89	86	101	77	76	89	87	87
5.96	91	136	90	103	86	89	86	102	73	76	89	88	89
5.98	93	141	88	105	87	88	87	103	72	76	88	88	91
6	95	143	87	104	88	86	89	102	74	74	86	87	94
6.02	95	145	87	101	89	84	91	100	77	74	84	85	96
6.04	95	146	86	97	88	83	93	99	80	76	83	85	99
6.06	93	144	86	94	85	83	94	98	85	79	83	86	100
6.08	91	142	88	94	82	85	95	101	88	82	85	88	101
6.1	89	143	89	95	81	87	96	103	90	84	87	90	99
6.12	90	143	90	97	82	90	97	104	91	84	90	94	96
6.14	91	143	90	98	84	92	97	106	93	82	92	98	93
6.16	94	143	90	98	88	95	97	106	93	79	95	100	92
6.18	96	145	89	98	90	96	96	106	92	76	96	101	91
6.2	98	147	87	98	91	96	94	105	91	75	96	101	92
6.22	100	149	86	98	91	96	94	105	92	75	96	100	92
6.24	101	153	86	97	89	96	96	105	94	77	96	98	93
6.26	103	159	87	96	88	95	98	103	96	80	95	95	94
6.28	105	162	88	97	87	93	102	101	98	82	93	93	97
6.3	106	163	89	99	89	93	104	99	100	84	93	91	101
6.32	107	164	90	101	93	94	106	98	98	83	94	89	104
6.34	109	163	90	103	95	95	105	100	94	81	95	88	106
6.36	113	163	90	105	100	97	103	103	89	79	97	89	105
6.38	119	162	90	108	103	99	102	107	86	78	99	89	103
6.4	123	163	89	109	104	101	102	112	85	76	101	90	102
6.42	126	167	89	112	104	103	102	115	87	76	103	92	101
6.44	125	171	89	116	103	103	103	117	91	77	103	93	102
6.46	124	175	90	119	101	102	105	116	95	79	102	95	103
6.48	121	178	92	120	99	100	107	114	97	81	100	96	102
6.5	119	179	94	120	97	98	108	113	99	81	98	96	101
6.52	121	180	97	119	97	98	108	111	98	83	98	96	99
6.54	124	178	100	117	98	98	107	108	97	84	98	94	97
6.56	128	177	101	116	101	100	105	106	96	86	100	92	96
6.58	132	180	102	116	104	104	103	104	95	87	104	91	96
6.6	137	182	102	116	106	107	102	102	95	89	107	90	95
6.62	141	186	101	115	106	108	103	102	95	91	108	92	95
6.64	144	189	102	113	104	108	104	103	95	93	108	94	97
6.66	145	191	102	111	101	106	103	105	95	92	106	94	101
6.68	146	193	102	109	98	102	102	107	94	92	102	94	104
6.7	146	193	102	109	97	99	102	109	92	92	99	92	108
6.72	145	194	101	112	99	99	101	113	92	92	99	91	110
6.74	145	197	100	116	102	101	100	116	92	93	101	90	110
6.76	146	198	100	120	105	105	101	119	93	94	105	91	109
6.78	148	199	100	121	107	109	102	121	94	94	109	93	107
6.8	149	200	101	119	108	111	102	120	95	93	111	96	105
6.82	151	200	102	117	107	112	100	117	97	91	112	98	104
6.84	154	201	102	115	107	110	98	112	97	91	110	99	103
6.86	159	204	103	115	107	107	97	109	97	93	107	99	104
6.88	164	210	103	117	107	105	98	110	97	94	105	98	107
6.9	168	217	103	121	107	106	99	113	97	96	106	98	110
6.92	173	223	103	124	107	109	103	116	98	95	109	99	113
6.94	178	228	105	126	107	110	107	119	99	92	110	102	115
6.96	182	230	105	126	107	111	110	120	100	90	111	105	115
6.98	185	228	104	126	107	110	112	119	102	88	110	106	114
7	189	225	103	124	107	107	113	117	104	86	107	105	111
7.02	193	222	104	125	106	102	115	115	105	86	102	102	107
7.04	197	219	106	125	105	99	117	115	104	87	99	97	104
7.06	199	221	108	127	105	97	117	116	101	87	97	91	102
7.08	201	226	111	127	106	98	118	119	98	86	98	88	102
7.1	201	232	113	128	107	99	116	123	96	86	99	88	102
7.12	202	238	114	129	109	102	113	127	97	87	102	89	104
7.14	202	240	112	129	112	104	111	130	100	90	104	91	106
7.16	205	240	112	128	113	105	110	130	104	91	105	92	107
7.18	207	238	110	128	112	106	110	128	109	93	106	93	108
7.2	209	237	108	129	109	107	112	125	111	93	107	94	107
7.22	210	238	106	129	108	108	115	121	111	92	108	95	106
7.24	210	241	104	130	106	110	117	120	108	92	110	97	105
7.26	209	243	103	130	107	112	117	120	106	92	112	101	105
7.28	209	244	103	131	109	115	116	123	103	93	115	103	105
7.3	210	243	102	132	112	115	115	126	101	96	115	104	104
7.32	211	241	104	132	114	112	112	130	101	96	112	103	104
7.34	208	238	105	132	115	108	108	133	101	96	108	102	104
7.36	203	236	106	132	114	105	106	136	102	95	105	101	106
7.38	197	234	107	132	114	102	105	136	103	95	102	100	107
7.4	191	233	108	132	113	102	105	135	104	95	102	100	111
7.42	187	233	109	131	116	104	107	132	106	94	104	100	113
7.44	187	233	107	133	118	107	110	129	107	94	107	100	112
7.46	189	233	105	135	120	109	113	127	109	96	109	99	111
7.48	192	228	104	137	122	110	114	127	110	96	110	98	109
7.5	193	221	103	137	121	111	114	127	109	97	111	96	107
7.52	193	212	104	136	120	111	112	127	108	98	111	95	106
7.54	192	201	107	136	118	111	111	128	106	99	111	95	104
7.56	190	195	110	136	116	111	109	129	103	96	111	96	103
7.58	188	193	114	138	116	111	107	128	103	93	111	97	101
7.6	184	193	117	141	115	111	106	128	103	90	111	100	100
7.62	179	192	120	145	116	110	104	126	104	88	110	102	99
7.64	172	189	122	148	119	110	103	124	105	89	110	103	99
7.66	166	183	124	149	121	111	103	121	106	91	111	101	100
7.68	161	178	125	150	122	110	105	120	107	96	110	99	103
7.7	159	173	126	150	121	110	107	122	108	101	110	97	106
7.72	160	173	125	147	117	109	107	127	108	103	109	96	108
7.74	161	175	124	146	114	109	107	134	110	105	109	97	110
7.76	161	177	122	142	110	109	107	140	112	105	109	100	111
7.78	160	178	120	137	109	110	107	144	114	103	110	102	111
7.8	157	178	118	133	109	112	106	144	116	102	112	101	110
7.82	153	177	118	131	111	112	107	141	116	101	112	98	109
7.84	150	173	120	132	112	112	108	136	116	102	112	95	109
7.86	148	168	122	134	113	110	108	130	113	103	110	94	108
7.88	149	162	125	136	112	108	109	127	111	103	108	94	107
7.9	149	157	126	139	111	107	110	126	109	103	107	95	106
7.92	151	153	126	139	112	109	112	126	109	101	109	98	104
7.94	151	150	125	138	113	113	112	127	109	99	113	101	102
7.96	150	151	124	137	116	118	110	131	111	99	118	104	102
7.98	149	152	122	137	119	121	108	134	111	100	121	105	104
8	147	152	121	138	121	122	106	134	112	102	122	107	107
8.02	145	151	120	138	121	120	105	134	111	103	120	108	108
8.04	143	150	117	139	120	116	105	134	113	103	116	107	110
8.06	142	148	112	142	118	111	105	133	114	103	111	106	111
8.08	141	146	108	145	118	108	105	133	115	102	108	106	110
8.1	141	145	104	146	119	108	104	133	116	101	108	106	109
8.12	141	143	102	149	119	110	102	134	116	102	110	108	109
8.14	142	141	103	152	121	114	104	137	117	103	114	107	109
8.16	144	137	107	154	121	118	107	139	118	104	118	106	109
8.18	145	133	112	152	120	121	110	140	117	104	121	104	107
8.2	146	131	114	150	118	124	112	139	118	103	124	101	106
8.22	146	131	115	148	116	125	113	137	118	101	125	99	104
8.24	146	132	114	144	116	123	111	135	118	99	123	99	102
8.26	146	134	112	139	117	121	108	133	117	98	121	103	101
8.28	143	136	111	135	117	119	105	133	116	99	119	107	101
8.3	140	137	110	134	117	117	103	135	116	102	117	110	103
8.32	138	136	112	136	116	117	102	138	115	106	117	112	105
8.34	135	134	112	140	116	117	103	139	113	110	117	113	108
8.36	131	133	111	146	115	118	105	141	111	113	118	111	110
8.38	130	132	109	153	115	121	108	142	109	114	121	107	111
8.4	129	132	106	158	116	122	109	144	107	113	122	103	110
8.42	129	133	103	161	119	122	109	144	108	112	122	99	109
8.44	129	134	102	161	122	124	107	143	112	110	124	95	107
8.46	130	132	103	160	124	123	103	140	119	110	123	94	105
8.48	131	130	104	160	126	121	99	137	125	113	121	95	104
8.5	131	129	105	161	127	117	98	132	129	116	117	99	103
8.52	131	128	106	161	126	113	100	129	130	118	113	103	103
8.54	132	128	105	161	126	110	103	128	128	117	110	106	102
8.56	133	129	105	159	125	107	106	129	123	114	107	107	101
8.58	133	131	105	157	123	106	107	132	120	109	106	106	101
8.6	132	133	106	153	121	107	108	136	119	105	107	102	102
8.62	131	133	106	154	120	108	106	140	117	102	108	101	103
8.64	130	133	106	157	118	108	103	145	117	103	108	101	104
8.66	129	132	105	160	117	108	101	147	115	105	108	101	104
8.68	128	131	105	162	117	109	99	149	113	107	109	102	104
8.7	128	128	104	162	119	111	99	150	113	111	111	103	105
8.72	127	126	104	159	121	114	100	149	115	113	114	102	108
8.74	127	124	104	154	124	118	103	147	120	115	118	101	112
8.76	127	121	104	149	127	122	107	144	124	115	122	101	116
8.78	127	121	103	146	130	124	111	141	127	115	124	103	118
8.8	126	122	100	144	133	121	112	139	129	113	121	103	117
8.82	126	122	96	144	134	117	112	138	128	111	117	101	115
8.84	127	125	94	145	133	113	111	137	125	109	113	101	111
8.86	130	125	93	146	132	111	110	138	123	110	111	99	110
8.88	132	126	94	148	130	109	109	139	124	112	109	99	112
8.9	134	125	97	149	130	111	109	139	126	114	111	100	115
8.92	136	123	100	149	130	115	111	140	130	115	115	102	118
8.94	135	122	102	147	132	117	110	141	133	115	117	104	121
8.96	132	120	101	146	132	118	110	142	134	114	118	103	121
8.98	131	117	97	144	133	117	108	142	135	111	117	100	117
9	130	116	94	142	132	116	106	142	132	109	116	97	113
9.02	130	114	92	141	131	115	104	142	130	106	115	95	110
9.04	132	113	92	142	130	113	100	141	128	105	113	95	109
9.06	134	110	93	140	130	113	97	137	126	104	113	97	108
9.08	136	108	95	139	128	114	95	133	124	102	114	99	108
9.1	137	108	96	138	126	115	95	130	123	102	115	101	110
9.12	136	109	95	138	125	117	97	127	122	104	117	101	110
9.14	134	109	93	138	125	118	100	125	123	108	118	101	110
9.16	132	112	93	138	128	120	105	124	124	111	120	100	111
9.18	128	114	94	138	132	121	109	123	126	115	121	100	112
9.2	126	115	94	138	138	121	111	124	129	116	121	102	113
9.22	124	115	94	135	143	120	112	123	131	114	120	104	112
9.24	123	114	94	133	145	118	112	121	133	111	118	104	110
9.26	123	113	94	131	144	116	113	120	133	109	116	105	110
9.28	123	112	92	130	140	115	111	119	132	108	115	104	108
9.3	122	112	91	130	135	115	109	119	129	111	115	103	108
9.32	119	113	91	130	130	115	107	119	126	115	115	101	109
9.34	115	116	92	129	126	115	103	119	124	119	115	100	109
9.36	112	118	92	128	125	116	101	120	122	120	116	101	109
9.38	110	121	91	126	126	115	100	118	121	121	115	103	107
9.4	110	122	90	125	129	113	101	115	119	120	113	106	105
9.42	113	122	87	124	132	111	103	114	118	118	111	110	106
9.44	117	119	85	123	136	110	105	112	117	117	110	113	109
9.46	121	116	84	123	138	110	106	112	115	116	110	114	114
9.48	124	113	86	123	138	111	106	112	117	114	111	113	119
9.5	125	111	89	122	136	112	105	113	119	111	112	109	124
9.52	125	110	95	124	134	115	104	114	121	107	115	105	125
9.54	124	111	100	127	131	117	103	113	122	105	117	103	124
9.56	124	112	103	130	129	118	104	113	123	105	118	102	121
9.58	123	113	102	132	128	117	107	115	122	108	117	102	118
9.6	123	113	99	135	129	118	112	117	119	111	118	104	115
9.62	122	112	96	135	131	119	115	118	118	117	119	104	113
9.64	122	111	92	132	134	117	117	118	118	122	117	104	113
9.66	122	111	87	128	138	116	117	119	119	125	116	102	115
9.68	123	109	86	126	141	116	115	117	120	125	116	100	117
9.7	125	108	85	124	144	117	111	115	120	123	117	100	120
9.72	127	105	87	123	144	119	107	113	120	121	119	101	122
9.74	130	102	88	123	144	123	105	112	118	119	123	103	123
9.76	132	100	91	124	144	129	106	111	115	116	129	105	122
9.78	134	99	94	124	143	133	109	110	113	116	133	108	121
9.8	135	102	94	122	143	135	112	110	113	117	135	110	118
9.82	134	107	93	119	144	134	115	110	115	117	134	112	115
9.84	132	112	92	115	143	132	116	109	117	117	132	113	113
9.86	129	115	90	113	141	128	114	109	119	116	128	114	112
9.88	126	117	88	111	139	123	110	110	120	116	123	113	113
9.9	124	117	87	111	138	120	107	110	119	114	120	112	113
9.92	122	116	88	112	138	120	104	111	117	115	120	109	114
9.94	123	113	90	114	140	120	102	112	115	117	120	108	114
9.96	125	109	93	114	144	120	100	112	116	120	120	106	114
9.98	127	105	97	113	148	121	101	112	118	125	121	106	112
10	130	102	100	111	151	122	105	113	120	129	122	107	111
10.02	133	99	104	109	152	121	110	114	121	134	121	109	111
10.04	135	100	107	107	149	120	116	115	119	136	120	111	112
10.06	137	103	108	105	144	121	120	116	116	136	121	112	114
10.08	135	108	106	105	140	122	122	118	111	136	122	112	117
10.1	132	112	102	106	137	124	119	118	106	134	124	112	119
10.12	126	113	97	108	138	127	115	117	105	132	127	112	118
10.14	121	113	94	108	141	129	111	114	107	129	129	111	117
10.16	117	111	92	109	144	132	111	110	110	127	132	110	115
10.18	116	109	94	111	146	132	113	107	114	128	132	109	113
10.2	118	107	97	113	145	132	117	103	117	128	132	109	110
10.22	121	107	100	116	141	131	121	101	118	129	131	109	109
10.24	124	108	101	118	137	129	121	100	115	131	129	109	110
10.26	126	109	100	119	134	128	118	100	111	134	128	109	112
10.28	129	110	98	118	133	128	114	100	106	136	128	110	114
10.3	129	112	95	116	133	130	110	99	103	135	130	111	117
10.32	130	113	92	113	134	133	110	99	102	135	133	112	120
10.34	130	112	91	110	135	135	112	100	103	135	135	115	122
10.36	129	109	92	108	136	136	117	101	104	135	136	117	123
10.38	126	106	93	108	134	136	120	103	107	134	136	119	124
10.4	123	103	94	108	133	135	122	105	108	133	135	117	124
10.42	121	100	95	108	132	132	123	105	109	130	132	115	125
10.44	120	100	96	109	131	129	122	106	109	126	129	112	125
10.46	121	101	96	112	130	128	119	105	109	122	128	110	125
10.48	123	103	95	114	131	129	117	103	109	119	129	111	124
10.5	124	105	95	118	133	131	115	100	109	118	131	113	123
10.52	123	105	93	120	135	134	113	99	108	119	134	116	122
10.54	122	104	91	120	138	138	111	99	106	121	138	118	120
10.56	122	103	89	118	141	142	112	99	103	123	142	119	117
10.58	123	103	87	115	143	146	116	102	101	124	146	118	115
10.6	125	105	85	113	144	146	121	105	100	125	146	118	112
10.62	128	108	84	113	143	146	128	107	101	124	146	118	109
10.64	130	110	86	112	143	146	134	106	103	123	146	121	108
10.66	130	111	89	111	143	146	138	103	106	123	146	124	109
10.68	128	110	93	112	140	146	137	101	109	122	146	127	111
10.7	125	108	96	111	138	148	134	100	111	121	148	130	115
10.72	123	108	97	110	135	153	129	101	111	119	153	132	119
10.74	121	108	95	109	133	156	125	105	110	117	156	133	121
10.76	119	111	93	110	131	156	123	110	107	114	156	133	123
10.78	119	113	91	109	130	155	123	112	105	113	155	132	126
10.8	119	115	90	108	131	151	125	111	104	114	151	132	129
10.82	118	116	91	105	132	149	129	107	102	116	149	131	130
10.84	121	114	91	103	132	148	132	104	102	119	148	129	131
10.86	124	112	93	102	133	149	135	101	102	121	149	127	131
10.88	129	111	92	102	132	151	136	99	103	121	151	124	131
10.9	134	110	91	105	132	151	138	100	106	120	151	123	129
10.92	135	109	89	109	130	149	139	101	108	118	149	123	127
10.94	135	107	87	112	128	145	138	101	112	115	145	124	127
10.96	131	106	87	114	126	141	135	101	115	112	141	127	127
10.98	127	106	89	113	126	138	132	100	114	111	138	132	126
11	124	105	92	111	125	139	129	100	112	112	139	135	124
11.02	124	106	95	110	126	141	127	100	110	114	141	137	125
11.04	126	108	97	110	126	143	126	101	108	116	143	136	124
11.06	128	109	95	112	126	145	127	104	106	118	145	135	122
11.08	129	109	92	113	125	146	130	106	104	119	146	133	120
11.1	130	108	87	114	126	145	132	108	104	118	145	132	120
11.12	129	109	83	114	128	144	133	109	104	117	144	131	120
11.14	128	109	83	113	129	143	134	109	102	116	143	130	120
11.16	127	108	85	112	131	142	135	109	99	116	142	129	119
11.18	127	107	91	113	133	142	136	107	97	117	142	128	122
11.2	130	106	97	115	134	142	136	105	97	118	142	127	123
11.22	134	107	101	118	135	140	137	103	99	120	140	126	124
11.24	138	108	105	121	135	137	135	101	101	121	137	126	123
11.26	141	109	105	123	135	134	133	100	104	121	134	128	122
11.28	142	111	103	123	134	132	130	100	107	120	132	129	120
11.3	140	112	101	122	131	132	129	101	108	119	132	128	118
11.32	136	110	100	118	128	133	130	102	109	119	133	127	118
11.34	130	109	100	115	125	135	132	102	108	118	135	126	120
11.36	125	109	102	112	124	137	134	101	107	119	137	123	122
11.38	123	109	104	111	123	138	136	100	107	119	138	120	125
11.4	123	109	106	111	122	138	134	101	105	119	138	117	126
11.42	126	110	104	112	122	137	132	104	103	119	137	117	127
11.44	130	112	102	112	123	137	131	107	103	119	137	115	127
11.46	133	115	99	111	125	136	130	109	105	119	136	114	125
11.48	134	118	97	109	128	135	128	109	108	118	135	114	124
11.5	134	120	96	109	130	134	127	108	111	117	134	113	123
11.52	135	122	96	110	131	133	127	106	113	117	133	113	122
11.54	135	122	97	112	131	131	126	103	113	117	131	114	122
11.56	137	120	99	115	128	128	126	103	110	118	128	116	122
11.58	139	118	100	118	126	126	127	105	109	120	126	119	125
11.6	141	117	102	120	125	124	129	107	107	121	124	120	127
11.62	142	116	103	118	126	123	131	109	105	119	123	119	128
11.64	142	114	103	115	128	122	133	112	105	116	122	116	130
11.66	142	112	103	113	130	123	134	114	105	112	123	112	131
11.68	140	110	102	111	131	124	134	114	106	108	124	110	131
11.7	138	110	100	112	130	124	133	115	105	108	124	110	131
11.72	136	110	98	115	128	124	131	113	105	110	124	111	131
11.74	134	111	97	120	127	125	128	111	108	114	125	115	131
11.76	134	111	96	125	126	128	126	109	109	120	128	118	130
11.78	136	113	96	127	126	130	124	110	111	124	130	121	130
11.8	137	114	97	127	125	133	124	114	112	126	133	122	130
11.82	139	116	100	124	126	134	125	118	114	127	134	123	129
11.84	139	119	102	118	126	135	126	122	114	127	135	125	129
11.86	139	122	104	113	126	133	128	125	112	128	133	125	129
11.88	139	123	106	109	125	130	130	124	111	128	130	124	130
11.9	139	122	106	109	125	128	130	121	109	130	128	122	130
11.92	143	119	105	111	126	128	131	118	109	130	128	119	130
11.94	147	115	103	115	126	129	130	117	110	129	129	115	130
11.96	149	112	102	119	125	132	130	117	112	128	132	112	129
11.98	151	111	103	121	124	136	130	117	114	127	136	112	130
12	151	113	104	121	125	139	129	118	114	126	139	113	130
12.02	150	116	105	120	127	139	127	117	114	124	139	114	132
12.04	148	119	106	119	129	136	124	113	111	124	136	116	134
12.06	148	120	105	119	132	131	121	109	108	126	131	118	137
12.08	151	121	103	120	135	127	120	106	106	128	127	118	139
12.1	153	120	101	120	135	126	119	106	107	130	126	116	139
12.12	157	119	100	121	135	127	120	110	110	130	127	114	136
12.14	160	117	101	122	134	129	122	115	113	129	129	113	131
12.16	163	116	103	123	134	132	125	121	117	127	132	112	126
12.18	164	117	105	122	134	133	126	125	120	123	133	111	123
12.2	162	118	106	120	135	134	126	125	120	120	134	111	120
12.22	161	119	107	119	137	132	124	122	119	121	132	113	121
12.24	158	120	109	117	137	132	122	118	117	123	132	114	124
12.26	153	121	108	117	136	132	121	116	117	126	132	116	126
12.28	150	120	108	119	135	132	122	116	117	129	132	117	128
12.3	147	119	108	123	132	131	123	118	116	133	131	120	129
12.32	145	117	108	127	129	129	126	121	115	134	129	122	130
12.34	145	116	107	130	127	128	129	123	116	133	128	123	131
12.36	145	117	106	132	128	126	132	124	116	131	126	125	131
12.38	147	118	106	131	131	125	134	123	117	130	125	127	131
12.4	147	121	109	129	132	125	136	120	118	129	125	128	132
12.42	146	124	111	126	133	126	135	117	120	130	126	128	133
12.44	146	125	113	125	132	127	136	115	122	132	127	127	132
12.46	146	127	115	125	130	127	136	114	121	136	127	126	132
12.48	145	129	116	126	130	127	137	112	121	137	127	126	132
12.5	147	130	116	128	130	129	137	112	121	138	129	125	131
12.52	150	130	113	132	133	132	136	113	121	139	132	126	130
12.54	153	130	112	134	136	134	133	115	121	137	134	125	129
12.56	155	130	112	136	136	136	130	118	120	135	136	124	128
12.58	158	129	112	136	136	137	125	121	121	131	137	121	127
12.6	158	128	112	136	134	139	124	125	121	129	139	119	126
12.62	156	128	113	134	132	139	124	128	121	129	139	120	127
12.64	155	130	113	131	132	139	124	130	122	129	139	122	128
12.66	154	133	114	129	132	139	124	130	125	132	139	126	130
12.68	155	134	114	128	134	141	124	129	128	134	141	131	131
12.7	155	136	115	128	136	143	126	127	130	133	143	133	131
12.72	156	135	116	128	138	146	128	125	132	131	146	133	131
12.74	157	132	118	128	139	149	131	124	132	128	149	132	130
12.76	158	129	119	129	141	152	138	124	131	127	152	131	130
12.78	158	128	121	131	142	152	143	126	129	129	152	131	132
12.8	158	127	123	130	144	148	146	127	126	131	148	130	134
12.82	158	127	123	129	146	142	147	126	123	135	142	130	137
12.84	158	129	124	129	148	137	144	125	122	137	137	130	139
12.86	158	131	125	129	149	133	142	123	121	137	133	129	141
12.88	159	133	124	130	147	132	140	123	121	137	132	127	142
12.9	163	135	125	131	143	135	139	124	122	136	135	126	143
12.92	167	138	125	133	139	141	141	127	123	137	141	126	144
12.94	173	141	123	135	137	146	142	129	125	138	146	126	145
12.96	177	141	121	135	137	149	142	132	126	137	149	128	144
12.98	178	140	118	135	139	148	142	134	127	135	148	133	144
13	177	138	116	135	143	147	139	135	130	132	147	138	142
13.02	173	136	116	134	146	145	136	135	132	129	145	144	140
13.04	169	134	116	132	148	143	133	136	135	128	143	149	139
13.06	166	133	118	132	149	143	130	136	138	130	143	152	138
13.08	165	133	120	132	148	145	128	136	139	135	145	151	138
13.1	166	134	121	134	148	147	128	136	138	142	147	147	138
13.12	168	133	123	135	147	149	131	137	137	148	149	143	138
13.14	168	131	123	137	147	151	134	137	136	152	151	140	140
13.16	167	130	124	138	147	154	138	136	137	154	154	138	141
13.18	165	128	124	137	147	156	142	134	140	152	156	139	141
13.2	162	127	123	136	148	159	143	132	142	147	159	142	143
13.22	161	129	122	134	149	160	144	131	143	143	160	146	147
13.24	161	131	119	134	149	160	143	131	141	140	160	147	151
13.26	163	133	116	134	151	159	142	134	136	139	159	146	154
13.28	168	137	114	134	154	154	141	136	132	139	154	145	155
13.3	173	139	113	135	157	151	140	139	128	140	151	143	155
13.32	178	141	115	135	161	148	140	141	127	141	148	143	153
13.34	181	140	118	134	162	146	141	141	129	142	146	145	150
13.36	182	139	123	135	161	147	142	142	132	142	147	150	148
13.38	179	138	128	136	159	150	143	141	136	141	150	154	148
13.4	173	137	132	139	155	154	145	140	140	141	154	154	150
13.42	167	137	135	141	154	159	148	139	144	142	159	153	153
13.44	162	140	137	144	153	161	151	137	146	145	161	150	155
13.46	161	143	137	145	155	163	153	136	146	150	163	146	156
13.48	164	147	138	145	159	163	154	135	146	156	163	142	155
13.5	170	148	139	144	161	163	155	136	144	162	163	140	154
13.52	177	148	141	145	162	163	155	140	142	163	163	140	153
13.54	182	147	143	145	164	163	153	142	141	162	163	141	153
13.56	184	145	143	147	163	163	152	143	141	159	163	143	153
13.58	186	143	142	150	164	163	154	144	143	155	163	147	155
13.6	186	145	142	152	163	163	155	143	146	153	163	150	156
13.62	185	149	141	153	163	163	156	141	147	153	163	152	158
13.64	186	151	141	154	165	163	157	139	150	154	163	153	159
13.66	185	153	141	155	166	162	157	141	150	157	162	153	161
13.68	184	156	142	157	167	160	155	146	148	159	160	150	160
13.7	184	157	143	158	169	159	152	150	147	161	159	149	159
13.72	183	155	142	160	169	159	150	153	148	162	159	149	158
13.74	182	153	141	161	171	160	150	155	149	163	160	150	158
13.76	182	153	141	160	172	162	152	155	151	164	162	151	159
13.78	183	153	141	160	174	167	157	152	154	166	167	155	161
13.8	185	153	142	160	175	172	163	150	157	168	172	158	163
13.82	185	153	143	159	176	176	168	150	159	169	176	158	164
13.84	186	156	144	159	177	178	170	151	158	170	178	154	164
13.86	189	157	145	157	179	178	170	152	157	170	178	150	162
13.88	191	158	146	156	182	176	169	153	157	169	176	147	160
13.9	192	161	146	157	187	172	167	154	156	169	172	144	160
13.92	192	164	146	157	192	168	167	155	156	170	168	145	158
13.94	192	167	144	159	195	167	168	156	157	172	167	148	158
13.96	192	169	144	160	196	169	171	158	158	173	169	151	159
13.98	193	171	146	161	196	172	174	160	159	173	172	155	161
14	194	171	148	163	193	176	175	160	161	174	176	159	162
14.02	199	170	152	164	191	180	174	160	164	174	180	162	164
14.04	203	169	155	166	190	183	173	159	169	173	183	167	165
14.06	205	167	158	168	190	185	169	156	174	173	185	171	166
14.08	204	166	158	169	191	183	167	154	176	171	183	177	167
14.1	202	165	155	170	192	181	168	155	175	169	181	179	169
14.12	198	165	153	170	191	178	171	159	171	168	178	179	172
14.14	194	164	150	172	191	176	173	162	166	167	176	179	176
14.16	191	163	147	175	190	175	177	165	162	170	175	178	180
14.18	191	162	146	177	187	176	180	168	161	171	176	177	183
14.2	194	162	146	178	185	179	183	170	162	173	179	178	184
14.22	197	162	147	177	183	182	184	172	164	174	182	178	182
14.24	200	164	148	175	182	183	186	175	167	173	183	179	180
14.26	203	168	148	171	183	182	187	178	169	172	182	177	177
14.28	204	173	150	170	186	180	186	181	170	172	180	173	174
14.3	203	174	151	170	190	179	183	183	170	175	179	169	172
14.32	201	175	151	173	192	180	180	183	169	179	180	169	172
14.34	198	174	151	179	193	182	176	182	167	182	182	171	173
14.36	197	173	153	183	191	185	174	179	163	185	185	175	174
14.38	199	173	156	185	189	188	172	176	160	185	188	181	174
14.4	204	174	160	186	187	189	173	174	159	183	189	186	175
14.42	208	177	162	184	188	188	176	171	161	179	188	188	175
14.44	213	179	164	181	190	185	180	168	165	174	185	187	175
14.46	215	180	163	177	192	184	182	167	171	172	184	183	174
14.48	212	179	162	175	190	182	186	168	177	171	182	181	174
14.5	208	180	161	175	187	181	190	170	181	174	181	178	175
14.52	206	180	163	177	184	180	190	172	183	178	180	176	176
14.54	207	183	166	179	184	182	190	175	181	183	182	176	178
14.56	210	184	170	181	185	182	192	178	178	188	182	177	182
14.58	214	186	172	181	189	183	195	179	173	190	183	177	187
14.6	220	188	174	180	195	185	199	179	168	189	185	175	191
14.62	221	188	174	179	202	188	202	179	165	190	188	174	193
14.64	219	186	173	179	205	190	203	180	165	192	190	175	195
14.66	218	184	172	180	208	191	201	179	169	196	191	177	193
14.68	219	182	173	182	210	194	194	176	174	200	194	181	190
14.7	220	182	175	183	212	194	188	177	178	205	194	187	188
14.72	221	184	177	184	211	194	184	179	182	209	194	192	188
14.74	224	189	179	185	210	196	186	181	183	211	196	193	190
14.76	228	195	179	189	209	199	192	184	182	211	199	189	193
14.78	230	197	180	191	208	202	197	190	182	213	202	186	196
14.8	231	197	180	193	206	206	201	195	183	213	206	185	198
14.82	232	194	180	195	204	209	203	197	185	213	209	185	199
14.84	231	191	180	196	202	212	202	198	188	211	212	187	198
14.86	229	189	181	195	202	210	200	198	192	208	210	192	197
14.88	227	189	185	193	201	208	199	195	198	203	208	197	198
14.9	228	190	188	193	203	208	201	191	201	198	208	199	201
14.92	231	191	191	197	208	209	204	188	201	195	209	200	206
14.94	235	192	194	200	211	211	207	189	199	195	211	202	208
14.96	238	193	194	202	214	216	210	191	196	197	216	202	209
14.98	239	196	193	203	217	222	213	196	193	200	222	204	211
15	237	200	191	205	219	226	214	201	192	203	226	204	210

## Sheet: Fig. 4b
Fig. 4b
Ratio of Glc to GO	Water flux (L m-2 h-1)		Na2SO4 rejection (%)		NaCl rejection (%)
	Average	Error bar	Average	Error bar	Average	Error bar
0	21.115	6.55488	85.955	3.13248	41.785	10.2318
1	8.37	2.70115	95.15	2.26274	78.695	6.30032
5	5.31	0.777817	97.765	0.388909	85.765	0.869741
10	1.41667	0.427824	96.1883	2.33996	93.1667	2.18733
15	3.65333	3.37522	85.22	3.7668	83.4367	2.92644
20	0.846667	0.387341	79.1233	12.6938	77.4033	10.5269
Reaction period (min)	Water flux (L m-2 h-1)		Na2SO4 rejection (%)		NaCl rejection (%)
	Average	Error bar	Average	Error bar	Average	Error bar
0	32.635	3.48604	50.835	26.9761	27.385	3.3729
10	29.3	3.11127	68.53	20.8314	39.34	12.4027
20	7.605	0.417193	84.4	4.96389	60.745	1.23744
40	4.8	0.296985	94.2	1.7	83.86	0.113137
60	1.41667	0.427824	96.1883	2.33996	93.1667	2.18733
80	2.21	0.961665	86.29	11.3137	75.91	3.54968

## Sheet: Fig. 4c
Fig. 4c
Membrane	Zeta potential (mV)
	Average	Error bar
GO	-39.9137	1.16018
Glc10T20	-41.3251	0.424537
Glc10T60	-32.0771	1.02964
Glc20T60	-23.7195	0.676059

## Sheet: Fig. 4d
Fig. 4d
Membranes	Na2SO4		NaCl		MgSO4		MgCl2
	Average	Error bar	Average	Error bar	Average	Error bar	Average	Error bar
GO	75.965	0.643467	38.655	2.17082	37.2767	1.52133	14.5267	2.45374
Glc10T20	84.4	4.96389	60.745	1.23744	66.28	3.22441	24.205	1.77484
Glc10T60	96.1883	2.33996	93.1667	2.18733	91.015	1.54856	79.08	9.94192
Glc20T60	79.1233	12.6938	77.4033	10.5269	64.065	14.5028	46.485	8.50649

[truncated: 6 more sheets: Fig. 5a–d, Fig. 5e, Fig. 5g, Fig. 6a, Fig. 6b, Fig. 6c]
